# Supplementary material for: Poly[1-ethyl-3-methyl­imidazolium [tri-μ-chlorido-chromate(II)]]
Source: Acta Crystallogr Sect E Struct Rep Online. 2009 Jan 28;65(Pt 2):m227. doi: 10.1107/S1600536809002281 (PMC2968286; doi:10.1107/S1600536809002281)
Supplement: Supplementary file 1 [file e-65-0m227-sup1.cif]

##############################################################################
###                                                                        ###
###        Electronic paper (Acta Crystallographica Section E)             ###
###                                                                        ###
##############################################################################
#                                                                            #
# This CIF contains the data in a paper accepted for publication in Acta     #
# Crystallographica Section E. It conforms to the requirements of Notes      #
# for Authors for Section E, and has been peer reviewed under the auspices   #
# of the IUCr Commission on Journals.                                        #
#                                                                            #
# Full details of the Crystallographic Information File format               #
# are given in the paper "The Crystallographic Information File (CIF):       #
# a New Standard Archive File for Crystallography" by S. R. Hall, F. H.      #
# Allen and I. D. Brown [Acta Cryst. (1991), A47, 655-685].                  #
#                                                                            #
# The current version of the core CIF dictionary is obtainable from          #
# ftp://ftp.iucr.org/pub/cif_core.dic. The current version number is 2.4.    #
#                                                                            #
# Software is freely available for graphical display of the structure(s) in  #
# this CIF.  For information consult the CIF home page http://www.iucr.org/  #
# cif/home.html                                                              #
#                                                                            #
# This file may be used for bona fide research purposes within the           #
# scientific community so long as proper attribution is given to the journal # 
# article from which it was obtained.                                        #
#                                                                            #
##############################################################################
                                             
data_I
_audit_creation_method     SHELXL97
_chemical_name_systematic
;
<i>catena</i>-Poly[1-ethyl-3-methylimidazolium [tri-\m-chlorido-chromate(II)]]
;
_chemical_name_common     ?
_chemical_formula_moiety     'C6 H11 N2 + , Cr Cl3 -'
_chemical_formula_sum     'C6 H11 Cl3 Cr N2'
_chemical_formula_iupac     '(C6 H11 N2) [Cr Cl3]'
_chemical_formula_weight     269.52
_chemical_melting_point     ?
_symmetry_cell_setting     monoclinic
_symmetry_space_group_name_H-M     'P 21/a'
loop_
    _symmetry_equiv_pos_as_xyz
    'x, y, z'
    '-x+1/2, y+1/2, -z'
    '-x, -y, -z'
    'x-1/2, -y-1/2, z'
_cell_length_a     6.66150(10)
_cell_length_b     16.4317(4)
_cell_length_c     9.5258(2)
_cell_angle_alpha     90.00
_cell_angle_beta     95.6881(14)
_cell_angle_gamma     90.00
_cell_volume     1037.56(4)
_cell_formula_units_Z     4
_cell_measurement_reflns_used     8584
_cell_measurement_theta_min     1.018
_cell_measurement_theta_max     27.485
_cell_measurement_temperature     150.0(10)
_exptl_crystal_description     prism
_exptl_crystal_colour     yellow
_exptl_crystal_size_max     0.25
_exptl_crystal_size_mid     0.20
_exptl_crystal_size_min     0.15
_exptl_crystal_density_diffrn     1.725
_exptl_crystal_density_meas     ?
_exptl_crystal_density_method     'not measured'
_exptl_crystal_F_000     544
_exptl_absorpt_coefficient_mu     1.823
_exptl_absorpt_correction_type     multi-scan
_exptl_absorpt_process_details
;
[DENZO-SMN (Otwinowski & Minor, 1997) with scaling algorithm from
Fox & Holmes (1966)]
;
_exptl_absorpt_correction_T_min     0.6586
_exptl_absorpt_correction_T_max     0.7716
_exptl_special_details
;
The program <i>DENZO-SMN</i> (Otwinowski & Minor, 1997) uses a scaling
algorithm
(Fox & Holmes, 1966) which effectively corrects for absorption effects. High
redundancy data were used in the scaling program hence the 'multi-scan' code
word was used. No transmission coefficients are available from the program
(only scale factors for each frame). The scale factors in the experimental
table are calculated from the 'size' command in the <i>SHELXL97</i> input
file.
;
_diffrn_ambient_temperature     150.0(10)
_diffrn_radiation_type     MoK\a
_diffrn_radiation_wavelength     0.71073
_diffrn_radiation_source     'fine-focus sealed tube'
_diffrn_radiation_monochromator     graphite
_diffrn_measurement_device_type     'Nonius KappaCCD'
_diffrn_measurement_method     '\f and \w'
_diffrn_detector_area_resol_mean     ?
_diffrn_reflns_number     4056
_diffrn_reflns_av_R_equivalents     0.0181
_diffrn_reflns_av_sigmaI/netI     0.0289
_diffrn_reflns_theta_min     2.48
_diffrn_reflns_theta_max     27.49
_diffrn_reflns_theta_full     27.49
_diffrn_measured_fraction_theta_max     0.997
_diffrn_measured_fraction_theta_full     0.997
_diffrn_reflns_limit_h_min     -8
_diffrn_reflns_limit_h_max     8
_diffrn_reflns_limit_k_min     -20
_diffrn_reflns_limit_k_max     21
_diffrn_reflns_limit_l_min     -12
_diffrn_reflns_limit_l_max     12
_diffrn_standards_number     ?
_diffrn_standards_interval_count     ?
_diffrn_standards_interval_time     ?
_diffrn_standards_decay_%     ?
_refine_special_details
;
Refinement of <i>F</i>^2^ against ALL reflections. The weighted <i>R</i>-factor
<i>wR</i> and goodness of fit <i>S</i> are based on <i>F</i>^2^, conventional
<i>R</i>-factors <i>R</i> are based on <i>F</i>, with <i>F</i> set to zero for
negative <i>F</i>^2^. The threshold expression of <i>F</i>^2^ >
\s(<i>F</i>^2^) is used only for calculating <i>R</i>-factors(gt) <i>etc</i>.
and is not relevant to the choice of reflections for refinement.
<i>R</i>-factors based on <i>F</i>^2^ are statistically about twice as large
as those based on <i>F</i>, and <i>R</i>- factors based on ALL data will be
even larger.
;
_reflns_number_total     2384
_reflns_number_gt     2082
_reflns_threshold_expression     I>2\s(I)
_refine_ls_structure_factor_coef     Fsqd
_refine_ls_matrix_type     full
_refine_ls_R_factor_all     0.0321
_refine_ls_R_factor_gt     0.0262
_refine_ls_wR_factor_gt     0.0613
_refine_ls_wR_factor_ref     0.0642
_refine_ls_goodness_of_fit_ref     1.084
_refine_ls_restrained_S_all     1.084
_refine_ls_number_reflns     2384
_refine_ls_number_parameters     154
_refine_ls_number_restraints     0
_refine_ls_hydrogen_treatment     refall
_refine_ls_weighting_scheme     calc
_refine_ls_weighting_details
            'w = 1/[\s^2^(Fo^2^)+(0.0236P)^2^+0.6211P] where P=(Fo^2^+2Fc^2^)/3'
_atom_sites_solution_hydrogens     geom
_atom_sites_solution_primary     direct
_atom_sites_solution_secondary     difmap
_refine_ls_shift/su_max     0.000
_refine_ls_shift/su_mean     0.000
_refine_diff_density_max     0.417
_refine_diff_density_min     -0.484
_refine_ls_extinction_method     'SHELXL97 (Sheldrick, 2008)'
_refine_ls_extinction_coef     0.0064(9)
_refine_ls_extinction_expression
                                  'Fc^*^=kFc[1+0.001xFc^2^\l^3^/sin(2\q)]^-1/4^'
loop_
    _atom_type_symbol
    _atom_type_description
    _atom_type_scat_dispersion_real
    _atom_type_scat_dispersion_imag
    _atom_type_scat_source
    'C' 'C' 0.0033 0.0016
                         'International Tables Vol C Tables 4.2.6.8 and 6.1.1.4'
    'H' 'H' 0.0000 0.0000
                         'International Tables Vol C Tables 4.2.6.8 and 6.1.1.4'
    'N' 'N' 0.0061 0.0033
                         'International Tables Vol C Tables 4.2.6.8 and 6.1.1.4'
    'Cl' 'Cl' 0.1484 0.1585
                         'International Tables Vol C Tables 4.2.6.8 and 6.1.1.4'
    'Cr' 'Cr' 0.3209 0.6236
                         'International Tables Vol C Tables 4.2.6.8 and 6.1.1.4'
_computing_data_collection     'COLLECT (Nonius, 1999)'
_computing_cell_refinement     'DENZO-SMN (Otwinowski & Minor, 1997)'
_computing_data_reduction     'DENZO-SMN (Otwinowski & Minor, 1997)'
_computing_structure_solution     'SIR97 (Altomare <i>et al.</i>,  1999)'
_computing_structure_refinement     'SHELXL97 (Sheldrick, 2008)'
_computing_molecular_graphics     'WinGX (Farrugia, 1999)'
_computing_publication_material     'Crystalmaker (Palmer, 2005)'
loop_
    _atom_site_type_symbol
    _atom_site_label
    _atom_site_fract_x
    _atom_site_fract_y
    _atom_site_fract_z
    _atom_site_U_iso_or_equiv
    _atom_site_adp_type
    _atom_site_calc_flag
    _atom_site_refinement_flags
    _atom_site_occupancy
    _atom_site_disorder_assembly
    _atom_site_disorder_group
    Cr Cr1 0.30848(4) 0.251150(16) 0.79201(3) 0.01432(10) Uani d . 1 . .
    Cl Cl1 0.09238(6) 0.18418(3) 0.61278(4) 0.01959(12) Uani d . 1 . .
    Cl Cl2 0.52336(6) 0.31399(3) 0.97636(4) 0.01856(12) Uani d . 1 . .
    Cl Cl3 0.55581(5) 0.14110(3) 0.79810(4) 0.01695(12) Uani d . 1 . .
    N N1 0.7020(2) 0.05812(10) 0.24223(15) 0.0209(3) Uani d . 1 . .
    N N2 0.4931(2) 0.14965(9) 0.30051(15) 0.0191(3) Uani d . 1 . .
    C C1 0.5869(3) 0.11968(12) 0.19414(18) 0.0198(4) Uani d . 1 . .
    C C2 0.6805(3) 0.04791(13) 0.3837(2) 0.0301(4) Uani d . 1 . .
    C C3 0.5517(3) 0.10515(13) 0.4202(2) 0.0281(4) Uani d . 1 . .
    C C4 0.3515(3) 0.21791(13) 0.2924(2) 0.0243(4) Uani d . 1 . .
    C C5 0.8379(3) 0.01037(13) 0.1611(2) 0.0269(4) Uani d . 1 . .
    C C6 1.0520(3) 0.01492(15) 0.2275(3) 0.0339(5) Uani d . 1 . .
    H H1 0.574(3) 0.1415(13) 0.104(2) 0.022(5) Uiso d . 1 . .
    H H2 0.748(4) 0.0075(16) 0.435(3) 0.043(7) Uiso d . 1 . .
    H H3 0.508(4) 0.1180(16) 0.506(3) 0.044(7) Uiso d . 1 . .
    H H4A 0.350(5) 0.2419(19) 0.206(4) 0.071(10) Uiso d . 1 . .
    H H4B 0.236(5) 0.1996(19) 0.309(3) 0.068(9) Uiso d . 1 . .
    H H4C 0.384(4) 0.2545(18) 0.356(3) 0.059(9) Uiso d . 1 . .
    H H5A 0.829(4) 0.0344(15) 0.067(3) 0.042(7) Uiso d . 1 . .
    H H5B 0.787(4) -0.0452(16) 0.156(2) 0.040(6) Uiso d . 1 . .
    H H6A 1.142(4) -0.0168(17) 0.176(3) 0.047(7) Uiso d . 1 . .
    H H6B 1.061(3) -0.0057(16) 0.319(3) 0.040(7) Uiso d . 1 . .
    H H6C 1.099(4) 0.0705(19) 0.240(3) 0.059(8) Uiso d . 1 . .
loop_
    _atom_site_aniso_label
    _atom_site_aniso_U_11
    _atom_site_aniso_U_22
    _atom_site_aniso_U_33
    _atom_site_aniso_U_12
    _atom_site_aniso_U_13
    _atom_site_aniso_U_23
    Cr1 0.01154(15) 0.01684(18) 0.01412(15) 0.00097(10) -0.00098(10)
                                                                    -0.00138(10)
    Cl1 0.0171(2) 0.0254(3) 0.0157(2) -0.00134(16) -0.00144(15) -0.00269(16)
    Cl2 0.0179(2) 0.0211(2) 0.0160(2) -0.00030(15) -0.00131(15) -0.00306(16)
    Cl3 0.0136(2) 0.0164(2) 0.0207(2) -0.00014(14) 0.00140(15) -0.00127(15)
    N1 0.0225(7) 0.0204(8) 0.0203(7) -0.0013(6) 0.0042(6) 0.0004(6)
    N2 0.0186(7) 0.0226(8) 0.0161(7) -0.0017(6) 0.0011(5) -0.0013(6)
    C1 0.0210(8) 0.0225(9) 0.0161(8) -0.0027(7) 0.0021(7) -0.0006(7)
    C2 0.0343(10) 0.0329(12) 0.0234(9) 0.0053(9) 0.0043(8) 0.0090(9)
    C3 0.0303(10) 0.0373(12) 0.0172(9) 0.0022(9) 0.0043(7) 0.0039(8)
    C4 0.0195(9) 0.0278(11) 0.0256(10) 0.0013(8) 0.0027(7) -0.0044(9)
    C5 0.0284(10) 0.0215(10) 0.0321(10) -0.0001(8) 0.0087(8) -0.0030(8)
    C6 0.0277(11) 0.0314(13) 0.0434(13) 0.0049(9) 0.0072(9) 0.0024(10)
_geom_special_details
;
All e.s.d.'s (except the e.s.d. in the dihedral angle between two l.s. planes)
are estimated using the full covariance matrix. The cell e.s.d.'s are taken
into account individually in the estimation of e.s.d.'s in distances, angles
and torsion angles; correlations between e.s.d.'s in cell parameters are only
used when they are defined by crystal symmetry. An approximate (isotropic)
treatment of cell e.s.d.'s is used for estimating e.s.d.'s involving l.s.
planes.
;
loop_
    _geom_bond_atom_site_label_1
    _geom_bond_atom_site_label_2
    _geom_bond_site_symmetry_2
    _geom_bond_distance
    _geom_bond_publ_flag
    Cr1 Cl2 . 2.3876(5) yes
    Cr1 Cl1 . 2.3898(5) yes
    Cr1 Cl3 . 2.4431(5) yes
    Cr1 Cl3 4_565 2.4476(5) yes
    N1 C1 . 1.323(2) ?
    N1 C2 . 1.380(2) ?
    N1 C5 . 1.473(2) ?
    N2 C1 . 1.336(2) ?
    N2 C3 . 1.378(2) ?
    N2 C4 . 1.463(3) ?
    C1 H1 . 0.93(2) ?
    C2 C3 . 1.342(3) ?
    C2 H2 . 0.91(3) ?
    C3 H3 . 0.91(3) ?
    C4 H4A . 0.91(3) ?
    C4 H4B . 0.86(3) ?
    C4 H4C . 0.86(3) ?
    C5 C6 . 1.503(3) ?
    C5 H5A . 0.97(2) ?
    C5 H5B . 0.97(3) ?
    C6 H6A . 0.96(3) ?
    C6 H6B . 0.93(3) ?
    C6 H6C . 0.97(3) ?
loop_
    _geom_angle_atom_site_label_1
    _geom_angle_atom_site_label_2
    _geom_angle_atom_site_label_3
    _geom_angle_site_symmetry_1
    _geom_angle_site_symmetry_3
    _geom_angle
    _geom_angle_publ_flag
    Cl2 Cr1 Cl1 . . 177.976(19) yes
    Cl2 Cr1 Cl3 . . 87.073(15) yes
    Cl1 Cr1 Cl3 . . 91.904(16) yes
    Cl2 Cr1 Cl3 . 4_565 91.906(16) yes
    Cl1 Cr1 Cl3 . 4_565 89.027(15) yes
    Cl3 Cr1 Cl3 . 4_565 176.95(2) yes
    Cr1 Cl3 Cr1 . 4_665 85.856(13) yes
    C1 N1 C2 . . 108.55(16) ?
    C1 N1 C5 . . 126.20(16) ?
    C2 N1 C5 . . 125.20(17) ?
    C1 N2 C3 . . 108.45(16) ?
    C1 N2 C4 . . 126.18(16) ?
    C3 N2 C4 . . 125.37(15) ?
    N1 C1 N2 . . 108.52(15) ?
    N1 C1 H1 . . 127.8(13) ?
    N2 C1 H1 . . 123.6(13) ?
    C3 C2 N1 . . 107.38(18) ?
    C3 C2 H2 . . 131.7(16) ?
    N1 C2 H2 . . 121.0(16) ?
    C2 C3 N2 . . 107.08(16) ?
    C2 C3 H3 . . 131.2(17) ?
    N2 C3 H3 . . 121.7(17) ?
    N2 C4 H4A . . 109(2) ?
    N2 C4 H4B . . 108(2) ?
    H4A C4 H4B . . 113(3) ?
    N2 C4 H4C . . 112(2) ?
    H4A C4 H4C . . 108(3) ?
    H4B C4 H4C . . 106(3) ?
    N1 C5 C6 . . 111.08(17) ?
    N1 C5 H5A . . 106.3(14) ?
    C6 C5 H5A . . 109.7(14) ?
    N1 C5 H5B . . 107.4(14) ?
    C6 C5 H5B . . 112.2(14) ?
    H5A C5 H5B . . 110(2) ?
    C5 C6 H6A . . 111.9(15) ?
    C5 C6 H6B . . 110.2(15) ?
    H6A C6 H6B . . 107(2) ?
    C5 C6 H6C . . 112.4(17) ?
    H6A C6 H6C . . 111(2) ?
    H6B C6 H6C . . 104(2) ?
loop_
    _geom_torsion_atom_site_label_1
    _geom_torsion_atom_site_label_2
    _geom_torsion_atom_site_label_3
    _geom_torsion_atom_site_label_4
    _geom_torsion_site_symmetry_1
    _geom_torsion_site_symmetry_2
    _geom_torsion_site_symmetry_3
    _geom_torsion_site_symmetry_4
    _geom_torsion
    _geom_torsion_publ_flag
    Cl2 Cr1 Cl3 Cr1 . . . 4_665 -48.298(16) ?
    Cl1 Cr1 Cl3 Cr1 . . . 4_665 133.450(13) ?
    C2 N1 C1 N2 . . . . 0.4(2) ?
    C5 N1 C1 N2 . . . . -177.10(16) ?
    C3 N2 C1 N1 . . . . 0.0(2) ?
    C4 N2 C1 N1 . . . . -179.80(17) ?
    C1 N1 C2 C3 . . . . -0.7(2) ?
    C5 N1 C2 C3 . . . . 176.88(18) ?
    N1 C2 C3 N2 . . . . 0.6(2) ?
    C1 N2 C3 C2 . . . . -0.4(2) ?
    C4 N2 C3 C2 . . . . 179.39(18) ?
    C1 N1 C5 C6 . . . . 121.0(2) ?
    C2 N1 C5 C6 . . . . -56.1(3) ?
data_global
_journal_date_recd_electronic     2008-12-12
_journal_date_accepted     2009-01-17
_journal_name_full     'Acta Crystallographica, Section E'
_journal_year     2009
_journal_volume     65
_journal_issue      2
_journal_page_first     m227
_journal_page_last     m227
_journal_paper_category     QM
_journal_coeditor_code     SI2146
_publ_contact_author_name     'Professor Lisa M. Berreau'
_publ_contact_author_address
;
Department of Chemistry and Biochemistry
Utah State University
0300 Old Main Hill
Logan
UT 84322-0300
USA
;
_publ_contact_author_email     'lisa.berreau@usu.edu'
_publ_contact_author_fax     '435-797-3390'
_publ_contact_author_phone     '435-797-1625'
_publ_section_title
;
<i>catena</i>-Poly[1-ethyl-3-methylimidazolium [tri-\m-chlorido-chromate(II)]]
;
loop_
    _publ_author_name
    _publ_author_address
    'Danford, James J.'
;
Department of Chemistry and Biochemistry
Utah State University
0300 Old Main Hill
Logan
UT 84322-0300
USA
;
    'Atta M. Arif'
;
Department of Chemistry
University of Utah
Salt Lake City
UT 84112-0850
USA
;
    'Berreau, Lisa M.'
;
Department of Chemistry and Biochemistry
Utah State University
0300 Old Main Hill
Logan
UT 84322-0300
USA
;
