# Supplementary material for: Poly[1-ethyl-3-methyl­imidazolium [tri-μ-chlorido-chromate(II)]]
Source: Acta Crystallogr Sect E Struct Rep Online. 2009 Jan 28;65(Pt 2):m227. doi: 10.1107/S1600536809002281 (PMC2968286; doi:10.1107/S1600536809002281)
Supplement: Supplementary file 2 [file e-65-0m227-Isup2.hkl]

# 
# h,k,l, Fc-squared, Fo-squared, sigma(Fo-squared) and status flag 
# 
data_I
_shelx_title ' usu187 P21/a' 
_shelx_refln_list_code          4 
_shelx_F_calc_maximum      174.02 
_exptl_crystal_F_000       544.00 
_reflns_d_resolution_high  0.7698 
 
loop_ 
 _symmetry_equiv_pos_as_xyz 
 'x, y, z' 
 '-x+1/2, y+1/2, -z' 
 '-x, -y, -z' 
 'x-1/2, -y-1/2, z' 
 
_cell_length_a     6.6615 
_cell_length_b    16.4317 
_cell_length_c     9.5258 
_cell_angle_alpha  90.000 
_cell_angle_beta   95.688 
_cell_angle_gamma  90.000 
 
_shelx_F_squared_multiplier     1.000 
 
loop_ 
 _refln_index_h 
 _refln_index_k 
 _refln_index_l 
 _refln_F_squared_calc 
 _refln_F_squared_meas 
 _refln_F_squared_sigma 
 _refln_observed_status 
   2   0   0     4316.65     4503.33     83.70 o 
   4   0   0      289.66      291.44      7.29 o 
   6   0   0      166.54      161.96      6.41 o 
   8   0   0     1916.05     2000.13     76.80 o 
   1   1   0      288.76      265.60      4.96 o 
   2   1   0     1343.53     1498.77     20.74 o 
   3   1   0        3.86        7.49      1.60 o 
   4   1   0    17297.55    17241.86    244.34 o 
   5   1   0       84.83       95.91      2.91 o 
   6   1   0       12.92       12.56      2.15 o 
   7   1   0      190.74      178.20      6.49 o 
   8   1   0        4.37       11.22      4.60 o 
   1   2   0      651.31      583.48     10.35 o 
   2   2   0      179.35      230.73      3.71 o 
   3   2   0        7.13       15.58      1.03 o 
   4   2   0       54.21       62.41      2.16 o 
   5   2   0      238.28      246.57      5.04 o 
   6   2   0      208.93      206.91      5.04 o 
   7   2   0      218.12      211.74      8.45 o 
   8   2   0      242.78      239.71     13.37 o 
   1   3   0      558.78      486.11      8.78 o 
   2   3   0     9799.72     9573.67    152.31 o 
   3   3   0       45.31       54.65      1.88 o 
   4   3   0     3047.41     2981.78     41.61 o 
   5   3   0        0.01       -0.36      1.33 o 
   6   3   0     1863.66     1898.05     39.05 o 
   7   3   0       49.07       51.02      4.66 o 
   8   3   0       10.42        8.68      5.32 o 
   0   4   0     1601.37     1394.09     33.55 o 
   1   4   0     6357.32     6404.52    104.37 o 
   2   4   0    16749.71    16553.43    258.63 o 
   3   4   0     1207.16     1082.77     16.85 o 
   4   4   0      156.63      169.80      3.85 o 
   5   4   0       54.27       55.67      2.65 o 
   6   4   0     1755.37     1775.69     31.13 o 
   7   4   0        4.86       -2.83      5.68 o 
   8   4   0      156.90      167.88     11.19 o 
   1   5   0    19373.63    19504.52    429.37 o 
   2   5   0     9562.01     9251.10    146.49 o 
   3   5   0     1159.88     1185.52     18.96 o 
   4   5   0       84.63       88.69      4.81 o 
   5   5   0       28.38       30.32      2.91 o 
   6   5   0     1553.72     1631.17     29.01 o 
   7   5   0      208.85      201.48     22.28 o 
   8   5   0        0.09       -3.86      5.98 o 
   0   6   0     1451.89     1550.52     37.20 o 
   1   6   0      602.34      617.06     11.86 o 
   2   6   0    15454.81    15587.54    349.07 o 
   3   6   0     7087.52     6890.93    100.19 o 
   4   6   0       44.92       45.08      1.98 o 
   5   6   0     2047.60     2107.20     34.73 o 
   6   6   0      723.69      739.77     26.53 o 
   7   6   0       36.28       45.67      5.80 o 
   8   6   0      448.98      444.69     27.97 o 
   1   7   0     3203.22     3398.16     68.93 o 
   2   7   0     6542.31     6566.75    109.67 o 
   3   7   0     2943.30     3040.79     51.15 o 
   4   7   0      797.65      826.76     14.51 o 
   5   7   0       63.90       67.78      3.93 o 
   6   7   0     1293.56     1284.22     45.68 o 
   7   7   0      195.88      215.24     10.78 o 
   8   7   0       40.62       30.49      7.14 o 
   0   8   0     1169.19     1098.36     27.90 o 
   1   8   0      406.85      447.74      9.59 o 
   2   8   0     1702.49     1532.68     27.88 o 
   3   8   0       23.57       20.89      5.39 o 
   4   8   0        1.25        2.69      1.75 o 
   5   8   0        0.14        2.81      2.24 o 
   6   8   0      157.00      150.19      5.98 o 
   7   8   0       81.40       76.94     12.96 o 
   1   9   0      520.91      513.66     16.33 o 
   2   9   0     1999.01     2035.44     41.21 o 
   3   9   0      282.77      280.66      7.21 o 
   4   9   0     1971.59     2008.05     34.56 o 
   5   9   0      529.57      510.55     12.53 o 
   6   9   0      201.74      173.46     17.04 o 
   7   9   0        1.52       -4.36      4.36 o 
   0  10   0     2305.83     2369.89     63.00 o 
   1  10   0      725.26      707.60     28.74 o 
   2  10   0     2318.18     2335.50     59.01 o 
   3  10   0     2359.44     2546.39     58.25 o 
   4  10   0      182.96      161.25      8.89 o 
   5  10   0      706.38      741.45     42.72 o 
   6  10   0      279.87      248.22      7.87 o 
   7  10   0       22.07       18.41      6.84 o 
   1  11   0     9571.16     9932.82    334.51 o 
   2  11   0      905.57      887.45     17.35 o 
   3  11   0      488.95      478.59     11.56 o 
   4  11   0      261.11      260.76     12.38 o 
   5  11   0        5.70        6.70      2.04 o 
   6  11   0      535.58      538.31     17.78 o 
   7  11   0      106.87      101.36     12.82 o 
   0  12   0     1219.34     1177.87     31.54 o 
   1  12   0      949.81      967.82     20.15 o 
   2  12   0      740.08      748.42     49.15 o 
   3  12   0     1844.66     1962.97     37.70 o 
   4  12   0       30.81       24.64      2.44 o 
   5  12   0     1501.83     1587.23     35.32 o 
   6  12   0      339.28      350.21     24.47 o 
   7  12   0      186.85      148.26     17.19 o 
   1  13   0     1928.40     1951.79     37.82 o 
   2  13   0      748.23      805.14     20.56 o 
   3  13   0      941.92      914.30     23.05 o 
   4  13   0     1496.19     1497.21     89.63 o 
   5  13   0        0.39        4.66      2.91 o 
   6  13   0     1046.32     1157.02     59.50 o 
   0  14   0     1791.80     1931.46     68.24 o 
   1  14   0        0.14        3.64      2.45 o 
   2  14   0      350.11      344.63      8.95 o 
   3  14   0       48.51       43.13      3.39 o 
   4  14   0        0.21        2.62      3.79 o 
   5  14   0        0.03       -4.08      4.08 o 
   6  14   0       96.59      130.48     15.14 o 
   1  15   0       59.58       65.22      8.01 o 
   2  15   0       62.33       55.44     15.44 o 
   3  15   0        1.27        8.30      3.32 o 
   4  15   0      737.66      723.92     26.82 o 
   5  15   0        0.62        0.87     11.65 o 
   6  15   0      412.11      426.29     28.85 o 
   0  16   0     5004.94     5580.78    147.35 o 
   1  16   0        6.76        7.85      3.15 o 
   2  16   0       18.08       11.55      7.72 o 
   3  16   0      402.35      416.32     16.76 o 
   4  16   0       21.80       15.73     10.48 o 
   5  16   0      184.05      194.58     19.22 o 
   1  17   0     1309.21     1419.30     31.86 o 
   2  17   0       14.07       22.20     16.02 o 
   3  17   0      268.31      258.41     14.28 o 
   4  17   0     2804.12     2831.21    157.03 o 
   5  17   0        0.17       11.07     13.98 o 
   0  18   0     2305.84     2471.11    104.93 o 
   1  18   0       19.29       11.72      9.03 o 
   2  18   0      145.34      136.54      8.05 o 
   3  18   0      498.36      505.04     36.43 o 
   4  18   0      131.49      129.32     17.18 o 
   1  19   0      763.31      734.47     78.43 o 
   2  19   0       18.49       14.27      8.45 o 
   3  19   0        5.71      -11.07     11.07 o 
   0  20   0      704.66      619.29    114.71 o 
   1  20   0       20.80       14.27      5.24 o 
   2  20   0      207.26      175.65     20.68 o 
   1  21   0       18.46       12.52     11.65 o 
  -8   0   1      262.32      288.41     21.56 o 
  -6   0   1     3182.17     3301.28     69.43 o 
  -4   0   1     2671.83     2705.69     52.80 o 
  -2   0   1      621.90      614.99     11.10 o 
   2   0   1      190.10      240.76      7.00 o 
   4   0   1    17091.56    17416.11    317.80 o 
   6   0   1       20.00       20.97      3.49 o 
   8   0   1       52.08       49.80      6.70 o 
  -8   1   1      128.72      142.37      8.04 o 
  -7   1   1      478.27      459.35     11.06 o 
  -6   1   1      117.00      129.25      5.24 o 
  -5   1   1     2268.51     2303.96     41.71 o 
  -4   1   1      504.21      464.23      7.73 o 
  -3   1   1      841.37      848.86     11.69 o 
  -2   1   1     1797.28     1674.74     21.05 o 
  -1   1   1      247.67      250.21      3.81 o 
   0   1   1     8901.77     8271.38    277.73 o 
   1   1   1     4878.10     4725.96     76.11 o 
   2   1   1       27.14       41.36      1.23 o 
   3   1   1      276.28      306.60      5.67 o 
   4   1   1      430.34      439.58      7.32 o 
   5   1   1       12.48       12.63      1.74 o 
   6   1   1      422.52      386.60      7.83 o 
   7   1   1        5.79        7.32     11.50 o 
   8   1   1     4163.29     4548.40    151.63 o 
  -8   2   1       35.97       26.79      7.28 o 
  -7   2   1      900.50      931.28     21.87 o 
  -6   2   1     1853.01     1953.76     37.55 o 
  -5   2   1       62.63       63.97      2.47 o 
  -4   2   1     1303.07     1296.33     17.96 o 
  -3   2   1     1552.91     1527.00     20.22 o 
  -2   2   1        9.80       15.01      0.75 o 
  -1   2   1      320.51      282.42      4.72 o 
   0   2   1      888.32      887.07     16.10 o 
   1   2   1     2057.54     2005.23     33.22 o 
   2   2   1      472.49      546.39      9.19 o 
   3   2   1        0.18        0.99      1.89 o 
   4   2   1    11434.35    11662.24    166.81 o 
   5   2   1        3.17        3.73      1.45 o 
   6   2   1       28.45       27.56      6.70 o 
   7   2   1      105.89       86.54     12.52 o 
   8   2   1        6.51       14.65      7.13 o 
  -8   3   1       95.27       85.62      7.79 o 
  -7   3   1     2198.22     2285.47     45.43 o 
  -6   3   1      420.66      433.93     14.86 o 
  -5   3   1     1700.14     1677.93     28.50 o 
  -4   3   1      237.67      227.81      4.31 o 
  -3   3   1      915.66      843.96     12.32 o 
  -2   3   1     4486.12     4266.43     62.16 o 
  -1   3   1      831.30      825.53     14.23 o 
   0   3   1    14790.87    14437.86    227.02 o 
   1   3   1      502.92      466.50     10.05 o 
   2   3   1     2248.92     2183.26     32.63 o 
   3   3   1     4415.01     4591.40     67.32 o 
   4   3   1        0.21        0.85      1.23 o 
   5   3   1     1433.16     1445.13     22.41 o 
   6   3   1      373.37      404.36      8.14 o 
   7   3   1        0.74        2.29      5.82 o 
   8   3   1     1234.90     1250.28     51.15 o 
  -8   4   1        7.80        9.63      7.43 o 
  -7   4   1      999.91     1021.25     22.64 o 
  -6   4   1     4114.15     4266.32     70.35 o 
  -5   4   1       65.98       65.80      2.58 o 
  -4   4   1      169.44      167.10      5.10 o 
  -3   4   1      114.33       93.63      2.78 o 
  -2   4   1     1600.14     1464.63     25.94 o 
  -1   4   1        0.00        7.25      2.33 o 
   0   4   1      545.30      515.39      9.70 o 
   1   4   1     3478.07     3307.86     61.51 o 
   2   4   1     4085.92     3944.15     57.73 o 
   3   4   1      636.62      646.14     12.33 o 
   4   4   1      345.74      363.58      7.82 o 
   5   4   1      630.63      673.81     19.83 o 
   6   4   1     1807.87     1798.89     32.54 o 
   7   4   1      181.55      183.79      8.09 o 
   8   4   1        6.77       20.26     12.52 o 
  -8   5   1      183.35      159.24      9.83 o 
  -7   5   1      489.18      486.62     13.90 o 
  -6   5   1       85.10       86.35      3.98 o 
  -5   5   1      809.49      804.65     14.41 o 
  -4   5   1      558.66      568.34      9.99 o 
  -3   5   1       63.75       50.17      1.61 o 
  -2   5   1     5205.40     4895.20    149.61 o 
  -1   5   1      323.25      332.11      6.56 o 
   0   5   1      216.11      268.52      5.76 o 
   1   5   1      350.53      323.24      6.57 o 
   2   5   1     1045.66      953.97     17.36 o 
   3   5   1     1256.90     1286.80     20.78 o 
   4   5   1       22.81       26.79      2.27 o 
   5   5   1     1482.49     1490.90     28.91 o 
   6   5   1     3271.31     3399.88     88.01 o 
   7   5   1      152.73      149.65      7.67 o 
   8   5   1       99.60       88.17     10.63 o 
  -8   6   1      184.43      204.48     11.68 o 
  -7   6   1       20.85       17.19      3.19 o 
  -6   6   1      500.91      458.16     11.42 o 
  -5   6   1      164.66      163.46      5.24 o 
  -4   6   1     2748.12     2800.10     56.42 o 
  -3   6   1      251.58      284.80      5.52 o 
  -2   6   1     2052.24     2086.94     38.56 o 
  -1   6   1     1177.37     1102.82     19.96 o 
   0   6   1      110.70      127.56      3.28 o 
   1   6   1     1304.98     1250.73     22.55 o 
   2   6   1    13896.71    13878.96    218.62 o 
   3   6   1      188.82      219.25      4.55 o 
   4   6   1        1.47        3.63      1.74 o 
   5   6   1      234.13      221.52      6.39 o 
   6   6   1     2844.71     2909.26     58.76 o 
   7   6   1     1058.04     1061.64     37.40 o 
   8   6   1        9.03       16.03     12.09 o 
  -8   7   1     2245.31     2402.07     89.10 o 
  -7   7   1      225.59      211.25     23.01 o 
  -6   7   1       40.35       35.24      2.91 o 
  -5   7   1     1090.59     1109.60     17.94 o 
  -4   7   1      586.68      595.50     10.98 o 
  -3   7   1      285.63      283.63      6.43 o 
  -2   7   1     3033.61     3044.70     60.70 o 
  -1   7   1       14.88       16.71      3.64 o 
   0   7   1     2131.52     2044.79     38.89 o 
   1   7   1      845.64      809.05     14.95 o 
   2   7   1     5529.12     5708.27    155.44 o 
   3   7   1     1459.25     1378.66     21.96 o 
   4   7   1      252.47      238.97      5.32 o 
   5   7   1     1978.26     1986.38     38.13 o 
   6   7   1     4226.29     4221.34    141.51 o 
   7   7   1      134.65      127.55     24.32 o 
   8   7   1        7.64        5.53      6.30 o 
  -8   8   1     1046.35     1101.41     84.72 o 
  -7   8   1      106.21      106.37     10.63 o 
  -6   8   1      194.78      191.23      9.32 o 
  -5   8   1        0.46        1.99      2.18 o 
  -4   8   1     3783.43     3839.64     68.40 o 
  -3   8   1      153.93      138.84      4.14 o 
  -2   8   1       20.63       12.24      4.81 o 
  -1   8   1      833.57      798.63     31.83 o 
   0   8   1      418.18      404.03      8.42 o 
   1   8   1      527.63      501.27      9.83 o 
   2   8   1     5365.57     5291.66     90.51 o 
   3   8   1      201.20      211.47      4.55 o 
   4   8   1      245.18      232.20      5.24 o 
   5   8   1      285.18      272.12      7.93 o 
   6   8   1      910.73      915.89     25.15 o 
   7   8   1      127.54      105.40      8.26 o 
  -7   9   1       44.77       47.29      8.15 o 
  -6   9   1       11.52       11.24      2.58 o 
  -5   9   1      484.51      454.98     20.40 o 
  -4   9   1     1318.09     1306.45     26.10 o 
  -3   9   1      242.19      262.24      6.20 o 
  -2   9   1      945.83     1016.07     24.23 o 
  -1   9   1      643.61      678.90     21.88 o 
   0   9   1     2063.95     1993.78     37.35 o 
   1   9   1      453.35      465.29      9.60 o 
   2   9   1     1800.71     1871.96     34.30 o 
   3   9   1       89.42       75.08      3.59 o 
   4   9   1      159.52      154.16      4.72 o 
   5   9   1      148.96      142.10      5.25 o 
   6   9   1      844.40      855.83     31.43 o 
   7   9   1       72.32       79.30     11.80 o 
  -7  10   1       39.97       27.67      8.45 o 
  -6  10   1      114.31      108.64      5.24 o 
  -5  10   1        2.50        4.43      9.90 o 
  -4  10   1     7218.43     7590.67    240.69 o 
  -3  10   1       92.86       97.91      3.79 o 
  -2  10   1      368.57      376.81      8.43 o 
  -1  10   1      739.89      723.47     22.90 o 
   0  10   1      130.55      123.91      3.90 o 
   1  10   1      866.17      811.08     15.62 o 
   2  10   1     1939.48     2043.42     36.94 o 
   3  10   1      225.10      210.89      6.48 o 
   4  10   1     2729.06     2799.97     81.53 o 
   5  10   1      216.83      237.71      7.03 o 
   6  10   1      586.03      562.36     22.16 o 
   7  10   1     1016.64     1050.36     41.98 o 
  -7  11   1        6.36       -1.46      9.03 o 
  -6  11   1        4.71       -0.87      3.20 o 
  -5  11   1       44.00       48.34      3.20 o 
  -4  11   1       34.94       38.30      2.91 o 
  -3  11   1       56.23       50.26      6.84 o 
  -2  11   1      690.31      685.78     16.02 o 
  -1  11   1        0.26        2.22      1.88 o 
   0  11   1     3415.84     3587.18     87.06 o 
   1  11   1     1454.77     1488.21     73.64 o 
   2  11   1      386.33      385.58     16.47 o 
   3  11   1     5073.62     5244.84     95.84 o 
   4  11   1      260.48      248.10      6.18 o 
   5  11   1     1659.46     1725.29     35.04 o 
   6  11   1      227.11      223.44     18.35 o 
   7  11   1      193.59      174.48     18.06 o 
  -7  12   1       37.52       45.14      9.90 o 
  -6  12   1     1382.56     1380.03     40.56 o 
  -5  12   1       46.42       51.55      3.20 o 
  -4  12   1      471.24      470.24     11.80 o 
  -3  12   1      554.77      548.58     12.77 o 
  -2  12   1       85.00       74.08      3.43 o 
  -1  12   1      435.80      433.79     10.21 o 
   0  12   1      121.44      124.79      4.27 o 
   1  12   1      912.16      931.56     18.61 o 
   2  12   1     1183.52     1188.51     38.24 o 
   3  12   1      277.22      286.73      8.00 o 
   4  12   1      832.61      857.42     17.94 o 
   5  12   1     2041.25     2153.08     66.32 o 
   6  12   1      134.41      120.00     15.73 o 
   7  12   1     1687.74     1598.71    101.00 o 
  -6  13   1      364.79      379.36     26.51 o 
  -5  13   1       28.42       22.72      3.20 o 
  -4  13   1       18.03       15.57      6.41 o 
  -3  13   1       53.73       43.52      3.17 o 
  -2  13   1     4495.93     4771.63    238.57 o 
  -1  13   1       68.27       80.01      3.61 o 
   0  13   1     1390.50     1530.78     30.46 o 
   1  13   1     1065.10     1115.71     22.41 o 
   2  13   1      606.64      633.49     14.21 o 
   3  13   1     2463.78     2487.62     49.91 o 
   4  13   1       12.67        6.77      2.22 o 
   5  13   1     1296.17     1350.19     45.81 o 
   6  13   1      407.72      396.86     25.93 o 
  -6  14   1     2732.40     2899.90    148.81 o 
  -5  14   1       17.89        8.74      3.49 o 
  -4  14   1       10.38        9.32      2.62 o 
  -3  14   1      143.63      121.86      6.12 o 
  -2  14   1     1015.57     1045.56     52.66 o 
  -1  14   1      138.11      151.78      5.56 o 
   0  14   1        6.73       13.37      6.99 o 
   1  14   1       76.69       85.50     14.27 o 
   2  14   1     1177.31     1216.27     78.65 o 
   3  14   1        1.90       -1.57      3.01 o 
   4  14   1     1491.87     1625.14     39.99 o 
   5  14   1       23.30       31.16     10.78 o 
   6  14   1       64.42       51.55     11.07 o 
  -6  15   1      490.68      433.62     32.64 o 
  -5  15   1      381.63      359.85     17.48 o 
  -4  15   1        0.58        0.87      2.91 o 
  -3  15   1      251.37      252.64     11.65 o 
  -2  15   1     1269.89     1337.11     55.45 o 
  -1  15   1       56.65       48.18      5.39 o 
   0  15   1     1526.28     1646.00     75.34 o 
   1  15   1        0.35       -1.30      2.33 o 
   2  15   1        1.23        4.76      2.60 o 
   3  15   1      197.37      169.84      7.98 o 
   4  15   1       43.68       39.61      3.79 o 
   5  15   1      106.36      126.40     14.27 o 
   6  15   1      180.15      170.98     21.26 o 
  -5  16   1        2.82        0.29     10.48 o 
  -4  16   1      150.25      134.86     14.56 o 
  -3  16   1        8.81        5.53      3.20 o 
  -2  16   1      647.26      676.87     24.93 o 
  -1  16   1     1274.68     1378.38     60.71 o 
   0  16   1      381.34      403.22     11.16 o 
   1  16   1      754.30      793.54     18.85 o 
   2  16   1       50.68       51.24      4.63 o 
   3  16   1       12.46       11.95      4.14 o 
   4  16   1     2853.10     3026.25    110.56 o 
   5  16   1       72.59       54.46     14.56 o 
  -5  17   1       11.04        0.87     11.65 o 
  -4  17   1      188.16      184.39     18.64 o 
  -3  17   1      172.17      155.84     16.60 o 
  -2  17   1      158.34      161.07      8.16 o 
  -1  17   1      111.11      103.04      5.46 o 
   0  17   1     2501.61     2703.42     57.97 o 
   1  17   1      494.95      518.02     26.96 o 
   2  17   1        4.39        0.34     13.54 o 
   3  17   1      965.54     1021.05     38.21 o 
   4  17   1      143.38      139.81     16.60 o 
   5  17   1      725.60      752.38     44.31 o 
  -4  18   1      763.95      695.59     51.02 o 
  -3  18   1       33.01       43.68     12.23 o 
  -2  18   1       37.36       40.48      5.53 o 
  -1  18   1        0.31        1.32      5.10 o 
   0  18   1      383.20      376.69     11.74 o 
   1  18   1      236.70      224.17     10.79 o 
   2  18   1       40.28       34.08     10.19 o 
   3  18   1        7.12        8.15     10.77 o 
   4  18   1     2341.68     2636.07    133.53 o 
  -3  19   1       41.77       26.50      9.32 o 
  -2  19   1       68.32       59.41     12.81 o 
  -1  19   1       18.56        8.74     16.31 o 
   0  19   1     2242.94     2242.03    153.55 o 
   1  19   1       14.29        4.38      4.80 o 
   2  19   1       41.32       31.45      6.70 o 
   3  19   1      367.47      325.74     27.97 o 
  -2  20   1       56.64       30.87      9.90 o 
  -1  20   1       44.43       26.79     13.69 o 
   0  20   1       22.03       23.30      5.53 o 
   1  20   1        1.39        3.20      5.53 o 
   2  20   1      338.02      307.67     27.97 o 
  -1  21   1       30.18       18.35      9.61 o 
   0  21   1        1.54        8.45     10.19 o 
   1  21   1        4.54       13.10     11.07 o 
  -8   0   2      146.68      116.80     13.11 o 
  -6   0   2      365.78      371.25     10.20 o 
  -4   0   2        1.68        1.16      1.16 o 
  -2   0   2    10151.55     9572.41    151.38 o 
   2   0   2      509.27      466.35     12.26 o 
   4   0   2      808.03      782.90     17.80 o 
   6   0   2      111.78      127.28      5.53 o 
   8   0   2     4912.24     5506.32    242.53 o 
  -8   1   2       50.40       65.32     10.19 o 
  -7   1   2       32.34       26.38      3.49 o 
  -6   1   2     3593.94     3724.12     55.66 o 
  -5   1   2      690.96      711.96     12.03 o 
  -4   1   2      141.77      120.05      2.45 o 
  -3   1   2     1583.97     1560.53     19.15 o 
  -2   1   2     1377.03     1310.57     16.69 o 
  -1   1   2     3396.16     3447.84     50.66 o 
   0   1   2     3427.97     3250.53     47.97 o 
   1   1   2      773.31      754.08     13.65 o 
   2   1   2     3397.63     3027.89    116.20 o 
   3   1   2       84.27       86.81      7.43 o 
   4   1   2     7135.60     7129.18    104.63 o 
   5   1   2       32.11       26.36      3.79 o 
   6   1   2      131.71      125.29      7.72 o 
   7   1   2       25.86       16.23      6.12 o 
   8   1   2      584.78      599.05     26.32 o 
  -8   2   2      103.51      104.27      7.96 o 
  -7   2   2     1046.42     1074.76     35.30 o 
  -6   2   2       95.69       84.55      5.10 o 
  -5   2   2     2552.55     2565.37     34.94 o 
  -4   2   2      287.41      291.69      6.12 o 
  -3   2   2     1078.17     1057.90     16.63 o 
  -2   2   2    21727.67    21419.74    332.25 o 
  -1   2   2     1551.79     1522.01     54.66 o 
   0   2   2      454.10      371.67      6.10 o 
   1   2   2    10059.82    10085.15    158.66 o 
   2   2   2        1.92        7.43      1.24 o 
   3   2   2     1593.28     1599.14     24.89 o 
   4   2   2     1819.64     1827.43     28.52 o 
   5   2   2      274.10      287.68      6.22 o 
   6   2   2      255.66      283.91      9.91 o 
   7   2   2        2.16       -0.43      3.43 o 
   8   2   2     1187.87     1218.02     46.18 o 
  -8   3   2       29.69       25.44      5.22 o 
  -7   3   2      107.38       99.90      6.99 o 
  -6   3   2     3442.14     3587.70     67.53 o 
  -5   3   2      446.58      439.17      9.04 o 
  -4   3   2     1034.46     1041.91     15.86 o 
  -3   3   2     9547.25     9669.26    125.67 o 
  -2   3   2     1886.27     1824.09     45.63 o 
   0   3   2       65.12       47.19      1.46 o 
   1   3   2     9057.88     8912.06    141.87 o 
   2   3   2    14428.02    14124.96    222.29 o 
   3   3   2       79.32       93.94      2.45 o 
   4   3   2     1240.95     1210.97     60.32 o 
   5   3   2        4.83        9.24      2.04 o 
   6   3   2      360.26      367.32      8.03 o 
   7   3   2      141.36      131.73      8.59 o 
   8   3   2       19.77       25.16      8.09 o 
  -8   4   2      240.59      226.34     11.57 o 
  -7   4   2      908.35      905.59     51.04 o 
  -6   4   2        1.94        4.47      1.82 o 
  -5   4   2     4235.52     4269.58     61.28 o 
  -4   4   2        5.01        8.74      1.12 o 
  -3   4   2     1880.76     1862.47     26.06 o 
  -2   4   2     9331.49     9095.61    143.96 o 
  -1   4   2     1292.36     1306.14     22.26 o 
   0   4   2     2508.38     2277.54     36.42 o 
   1   4   2      750.60      693.69     12.27 o 
   2   4   2     2144.95     2070.34     35.17 o 
   3   4   2     1167.12     1242.95     22.21 o 
   4   4   2       67.43       68.44      3.09 o 
   5   4   2        6.13       10.18      2.47 o 
   6   4   2     3163.84     3178.24     53.17 o 
   7   4   2        3.45        8.58     10.48 o 
   8   4   2       86.54       73.82      8.96 o 
  -8   5   2      101.90       93.05      7.51 o 
  -7   5   2       57.34       51.34      3.85 o 
  -6   5   2      735.56      759.17     13.46 o 
  -5   5   2      204.25      202.63      4.58 o 
  -4   5   2     2085.22     2052.90     29.02 o 
  -3   5   2     1852.21     1813.48     25.29 o 
  -2   5   2       11.24       20.86      1.16 o 
  -1   5   2     1028.18      995.17     17.68 o 
   0   5   2     1159.04     1077.64     19.42 o 
   1   5   2      336.56      341.56      7.06 o 
   2   5   2    10181.83    10081.05    161.81 o 
   3   5   2       16.85       16.27      2.91 o 
   4   5   2        3.84        7.24      2.10 o 
   5   5   2      174.44      172.27      6.12 o 
   6   5   2      426.65      412.65     34.24 o 
   7   5   2     1440.49     1488.20     59.98 o 
   8   5   2       16.77       10.34      5.67 o 
  -8   6   2      528.71      547.06     22.45 o 
  -7   6   2       25.00       15.93      8.30 o 
  -6   6   2       10.67        6.09      4.08 o 
  -5   6   2      194.44      188.60     11.51 o 
  -4   6   2     1975.22     1958.89     28.28 o 
  -3   6   2      179.14      189.47      3.96 o 
  -2   6   2     3400.67     3466.77     89.20 o 
  -1   6   2       23.90       25.29      1.60 o 
   0   6   2     3839.20     3541.43     61.91 o 
   1   6   2        9.91       10.19      1.46 o 
   2   6   2     1610.00     1649.46     25.38 o 
   3   6   2     2832.14     2857.51     91.09 o 
   4   6   2      611.60      609.60     15.31 o 
   5   6   2      489.08      491.14     11.74 o 
   6   6   2     2556.57     2691.82     82.10 o 
   7   6   2        7.83       11.14      7.13 o 
   8   6   2       22.50       20.21      7.59 o 
  -8   7   2      769.78      777.44     35.13 o 
  -7   7   2       18.86       16.39      3.15 o 
  -6   7   2        2.36        3.20      1.85 o 
  -5   7   2       40.35       38.20      3.06 o 
  -4   7   2     6247.52     6443.35     95.95 o 
  -3   7   2      810.70      820.31     15.00 o 
  -2   7   2      167.90      173.75      4.83 o 
  -1   7   2       76.92       80.45      5.68 o 
   0   7   2     3476.67     3390.32     57.16 o 
   1   7   2      351.85      399.88     18.80 o 
   2   7   2     1055.20     1090.32     20.03 o 
   3   7   2      199.08      201.50      5.46 o 
   4   7   2     1315.94     1362.52     27.05 o 
   5   7   2      533.11      537.74     26.96 o 
   6   7   2      730.54      716.63     25.76 o 
   7   7   2      415.14      380.39     18.74 o 
  -7   8   2      158.82      144.56     15.29 o 
  -6   8   2        0.38        4.95      2.62 o 
  -5   8   2       77.10       67.66      5.83 o 
  -4   8   2     4038.71     4165.44     88.85 o 
  -3   8   2      194.46      170.93      4.26 o 
  -2   8   2     1831.73     1897.31     47.41 o 
  -1   8   2      105.98       98.49      2.88 o 
   0   8   2    14102.08    13949.75    392.60 o 
   1   8   2     1344.97     1415.63     49.26 o 
   2   8   2      173.97      218.46      5.60 o 
   3   8   2      310.82      306.83      6.02 o 
   4   8   2      553.26      528.07     13.12 o 
   5   8   2       82.34       75.39      4.22 o 
   6   8   2     1124.82     1138.76     51.64 o 
   7   8   2        1.51        9.05     11.50 o 
  -7   9   2      119.47      119.42      7.86 o 
  -6   9   2      339.00      339.16      9.32 o 
  -5   9   2      107.51      100.57      7.57 o 
  -4   9   2     7325.76     7669.14    194.01 o 
  -3   9   2      915.38      865.16     16.84 o 
  -2   9   2       17.83       18.06      1.61 o 
  -1   9   2     2721.24     2830.33     48.12 o 
   0   9   2     3956.27     3897.10     66.92 o 
   1   9   2      112.17      107.52      3.30 o 
   2   9   2        1.93        2.25      2.04 o 
   3   9   2        0.31        0.58      1.11 o 
   4   9   2     4234.07     4358.42     77.96 o 
   5   9   2      659.94      608.10     19.39 o 
   6   9   2       26.47       24.38      4.89 o 
   7   9   2       46.12       36.68      7.75 o 
  -7  10   2      201.54      203.32     11.65 o 
  -6  10   2       26.93       19.51      3.20 o 
  -5  10   2      557.94      551.80     11.22 o 
  -4  10   2     3626.82     3647.30     59.40 o 
  -3  10   2      104.82       88.11      3.19 o 
  -2  10   2      124.80      131.38      3.96 o 
  -1  10   2        7.90        5.03      1.46 o 
   0  10   2     9488.93     9848.73    174.46 o 
   1  10   2       36.30       34.08      2.25 o 
   2  10   2        0.38       -1.01      1.88 o 
   3  10   2       90.53      100.92      5.39 o 
   4  10   2       29.21       33.51      4.51 o 
   5  10   2      376.28      361.64     19.23 o 
   6  10   2      643.47      611.43     61.51 o 
   7  10   2        8.16       -2.23      6.01 o 
  -7  11   2       72.78       87.95     14.56 o 
  -6  11   2      219.63      190.22      9.90 o 
  -5  11   2       47.63       35.82      2.62 o 
  -4  11   2      905.92      922.99     26.11 o 
  -3  11   2      542.30      535.13     17.05 o 
  -2  11   2       27.64       24.29      3.35 o 
  -1  11   2       17.54       19.82      3.06 o 
   0  11   2     1509.66     1575.07     41.06 o 
   1  11   2      104.93      105.94      4.01 o 
   2  11   2      608.46      592.46     13.09 o 
   3  11   2       10.99        9.46      2.69 o 
   4  11   2      834.05      887.44     17.47 o 
   5  11   2      244.59      242.68     13.69 o 
   6  11   2       38.36       37.86     11.07 o 
   7  11   2     1348.87     1365.31     59.41 o 
  -7  12   2       10.12       16.31     12.52 o 
  -6  12   2        9.71        4.95      4.37 o 
  -5  12   2       98.71       83.88      4.66 o 
  -4  12   2      232.66      210.42      6.49 o 
  -3  12   2      316.72      315.51      8.18 o 
  -2  12   2     2293.59     2331.11     67.15 o 
  -1  12   2       68.04       68.28      2.98 o 
   0  12   2      528.94      512.46     17.35 o 
   1  12   2       58.58       59.13      3.03 o 
   2  12   2      119.70      114.19      8.16 o 
   3  12   2      357.41      352.11      9.82 o 
   4  12   2       40.80       40.57      2.24 o 
   5  12   2      792.10      839.46     30.62 o 
   6  12   2      935.21      967.87     53.66 o 
  -6  13   2     2554.76     2763.18     95.00 o 
  -5  13   2        0.52        2.04      2.33 o 
  -4  13   2        9.54       14.27      2.91 o 
  -3  13   2      153.64      146.88     14.86 o 
  -2  13   2      351.53      360.91      8.75 o 
  -1  13   2      474.66      490.23     12.46 o 
   0  13   2      112.17      108.95      4.52 o 
   1  13   2        2.17       -0.19      3.64 o 
   2  13   2     3413.85     3633.30     67.04 o 
   3  13   2       11.81       12.17      8.88 o 
   4  13   2      500.91      482.46     34.10 o 
   5  13   2      201.57      229.25     12.53 o 
   6  13   2      378.59      303.61     25.64 o 
  -6  14   2        1.25        0.29     12.81 o 
  -5  14   2      500.79      412.67     14.28 o 
  -4  14   2      290.08      283.48     10.20 o 
  -3  14   2      407.38      390.44     17.19 o 
  -2  14   2     7717.83     8409.28    481.40 o 
  -1  14   2       72.72       68.18      3.77 o 
   0  14   2      532.06      561.74     26.53 o 
   1  14   2       84.35       73.63      4.08 o 
   2  14   2      547.67      545.19     34.25 o 
   3  14   2       61.20       51.14      5.06 o 
   4  14   2       66.13       53.49     12.67 o 
   5  14   2       61.79       57.08      7.57 o 
   6  14   2      212.40      164.00     20.10 o 
  -6  15   2     3336.38     3627.60    186.08 o 
  -5  15   2      146.14      125.25      6.99 o 
  -4  15   2      333.70      299.23     14.28 o 
  -3  15   2      180.27      182.66     11.21 o 
  -2  15   2        3.00        2.07      2.73 o 
  -1  15   2      408.98      418.80     11.80 o 
   0  15   2       16.86        9.01      2.77 o 
   1  15   2      536.96      560.94     27.25 o 
   2  15   2     2663.71     2889.28    177.87 o 
   3  15   2        0.91        7.60      4.55 o 
   4  15   2      100.23       95.82      8.16 o 
   5  15   2       14.88       23.59     13.10 o 
  -5  16   2       35.76       19.22      5.53 o 
  -4  16   2       87.20       66.40      6.41 o 
  -3  16   2       25.42       19.80      3.79 o 
  -2  16   2     4028.97     4446.93    179.71 o 
  -1  16   2      102.97       96.42     15.00 o 
   0  16   2       41.02       45.98      4.08 o 
   1  16   2      113.05      107.32     14.42 o 
   2  16   2      339.73      309.17     11.73 o 
   3  16   2      341.09      343.31     13.50 o 
   4  16   2       93.74       83.30      7.57 o 
   5  16   2      197.99      208.56     18.64 o 
  -5  17   2       28.98        4.66      8.15 o 
  -4  17   2      101.04       86.79     11.94 o 
  -3  17   2        5.11       11.36      9.90 o 
  -2  17   2       23.53       20.97      4.08 o 
  -1  17   2        3.20        2.04      3.29 o 
   0  17   2        1.05       -0.90      4.51 o 
   1  17   2       61.00       57.91      5.98 o 
   2  17   2      267.18      280.45     11.03 o 
   3  17   2        0.75       -1.46      5.53 o 
   4  17   2     1343.63     1391.79     80.53 o 
  -4  18   2      332.68      326.60     26.80 o 
  -3  18   2      128.63      115.92     14.56 o 
  -2  18   2      232.10      216.74     16.90 o 
  -1  18   2       73.80       74.19      5.82 o 
   0  18   2      407.18      400.11     15.88 o 
   1  18   2       72.65       72.21      6.35 o 
   2  18   2        2.22       11.32      6.99 o 
   3  18   2       17.06       31.16      8.15 o 
   4  18   2      257.32      228.39     20.97 o 
  -3  19   2      962.24      978.06     58.32 o 
  -2  19   2       62.58       67.57     13.11 o 
  -1  19   2      728.91      726.78     47.52 o 
   0  19   2      865.99      879.35     54.67 o 
   1  19   2       86.73       97.58     25.78 o 
   2  19   2       65.30       47.18      7.28 o 
   3  19   2       28.94        3.20      9.03 o 
  -2  20   2        6.84        7.57      8.45 o 
  -1  20   2       11.37       39.31     13.40 o 
   0  20   2      732.76      708.97     47.23 o 
   1  20   2      310.94      292.51     17.77 o 
   2  20   2      124.18      136.89     14.85 o 
   0  21   2      163.38      162.82     17.77 o 
  -8   0   3     3920.47     4302.40    193.01 o 
  -6   0   3       50.79       47.47      3.79 o 
  -4   0   3     1835.22     1919.49     33.64 o 
  -2   0   3       38.30       46.89      1.75 o 
   0   0   3      800.61      706.44     18.13 o 
   2   0   3    12923.40    12825.77    288.49 o 
   4   0   3      215.92      217.64      7.87 o 
   6   0   3      305.60      305.64     12.53 o 
   8   0   3      350.14      304.46     27.39 o 
  -8   1   3      660.54      685.52     27.36 o 
  -7   1   3      538.66      521.25     11.61 o 
  -6   1   3       16.80       14.95      2.33 o 
  -5   1   3     1088.24     1107.34     16.58 o 
  -4   1   3     2305.74     2319.31     28.06 o 
  -3   1   3      253.92      242.39      3.90 o 
  -2   1   3     6003.68     5700.42     70.29 o 
  -1   1   3       52.02       56.44      2.18 o 
   0   1   3        7.18       13.48      1.33 o 
   1   1   3     3521.46     3405.59     55.30 o 
   2   1   3      293.89      315.85      6.70 o 
   3   1   3     4611.88     4694.62     76.87 o 
   4   1   3      384.13      403.13      8.45 o 
   5   1   3       77.72       72.81      3.07 o 
   6   1   3     1254.93     1305.11     27.95 o 
   7   1   3       19.32       20.14      4.95 o 
   8   1   3     1024.90     1039.64     45.16 o 
  -8   2   3     1137.40     1221.19     42.99 o 
  -7   2   3        6.45        3.18      2.62 o 
  -6   2   3      416.84      426.01      9.45 o 
  -5   2   3      324.63      323.83      6.23 o 
  -4   2   3      409.80      394.56      6.51 o 
  -3   2   3     7000.05     6838.94     82.93 o 
  -2   2   3      612.53      610.42     10.51 o 
  -1   2   3    10928.98    10691.08    150.13 o 
   0   2   3      538.35      567.47     10.62 o 
   1   2   3      721.88      741.85     13.63 o 
   2   2   3     9488.57     9494.99    153.24 o 
   3   2   3     1274.21     1273.02     23.13 o 
   4   2   3      350.23      373.48      7.35 o 
   5   2   3     2778.06     2852.96     45.82 o 
   6   2   3       70.27       71.84      4.12 o 
   7   2   3      796.05      824.47     35.28 o 
   8   2   3      190.76      174.67     11.84 o 
  -8   3   3       71.33       78.88     24.90 o 
  -7   3   3      246.19      232.93     20.68 o 
  -6   3   3      261.13      249.57     12.09 o 
  -5   3   3      865.87      849.74     13.76 o 
  -4   3   3      193.97      194.89      3.77 o 
  -3   3   3      639.50      629.07      9.32 o 
  -2   3   3    11836.25    11807.46    187.26 o 
  -1   3   3     3943.58     3914.27     57.59 o 
   0   3   3      197.16      162.88      2.98 o 
   1   3   3    14959.98    15082.91    237.82 o 
   2   3   3       61.25       80.86      2.57 o 
   3   3   3     4406.94     4313.79     88.11 o 
   4   3   3       18.50       20.26      1.62 o 
   5   3   3      323.65      321.55     14.72 o 
   6   3   3     2612.50     2750.34     66.11 o 
   7   3   3      124.90      120.54      7.72 o 
   8   3   3      263.79      247.64     15.38 o 
  -8   4   3        1.04       -2.34      3.85 o 
  -7   4   3        0.79       -0.46      3.06 o 
  -6   4   3     5147.44     5449.66     78.28 o 
  -5   4   3      136.80      126.54      3.07 o 
  -4   4   3        4.60        2.85      0.91 o 
  -3   4   3     2301.05     2152.02     40.60 o 
  -2   4   3       52.51       49.24      2.77 o 
  -1   4   3     5857.78     5966.43    148.31 o 
   0   4   3      658.77      625.44     11.94 o 
   1   4   3       90.60       92.20      2.47 o 
   2   4   3     8763.52     8829.54    139.82 o 
   3   4   3     1039.57     1037.18     19.10 o 
   4   4   3      253.84      276.38      9.18 o 
   5   4   3     1375.63     1346.07     58.25 o 
   6   4   3       72.39       86.59      7.46 o 
   7   4   3      680.49      668.38     28.71 o 
  -8   5   3        4.50        3.49      9.03 o 
  -7   5   3       98.87       99.41      9.61 o 
  -6   5   3      150.00      142.67      3.98 o 
  -5   5   3       11.32        9.71      1.33 o 
  -4   5   3      394.50      376.44      6.30 o 
  -3   5   3       39.44       54.75      2.47 o 
  -2   5   3     4694.44     4440.40     84.24 o 
  -1   5   3      240.46      266.27     10.35 o 
   0   5   3     1801.27     1750.95     26.98 o 
   1   5   3     2641.27     2587.29     44.32 o 
   2   5   3      191.13      211.54      4.93 o 
   3   5   3     2961.13     2884.02     71.59 o 
   4   5   3      486.07      504.67     11.33 o 
   5   5   3       71.45       67.94      5.24 o 
   6   5   3     2288.78     2406.64     74.27 o 
   7   5   3        1.71        2.80      8.45 o 
  -8   6   3        7.73        5.52      3.56 o 
  -7   6   3       13.53       10.00      2.03 o 
  -6   6   3     1644.40     1676.23     27.36 o 
  -5   6   3      466.02      455.77      8.09 o 
  -4   6   3      872.56      909.34     33.70 o 
  -3   6   3        0.36        2.02      1.95 o 
  -2   6   3        2.81        5.79      0.84 o 
  -1   6   3      121.21      122.61      8.74 o 
   0   6   3     4515.06     4421.11    115.00 o 
   1   6   3       64.46       73.07      2.11 o 
   2   6   3       59.07       51.01      2.47 o 
   3   6   3      196.63      207.76      5.56 o 
   4   6   3     3928.30     3978.67     81.77 o 
   5   6   3       10.43        9.07      2.98 o 
   6   6   3       25.40       28.88      4.89 o 
   7   6   3       33.91       20.61      5.86 o 
  -8   7   3      108.11       81.84     14.27 o 
  -7   7   3      680.66      688.92     22.13 o 
  -6   7   3       76.00       60.87      2.91 o 
  -5   7   3     1124.12     1126.87     66.25 o 
  -4   7   3     3431.05     3575.95     49.92 o 
  -3   7   3       96.58       86.36      4.51 o 
  -2   7   3      313.11      326.22      7.72 o 
  -1   7   3        6.72        4.39      0.97 o 
   0   7   3     9872.78    10003.44    240.57 o 
   1   7   3      102.76       93.79      3.79 o 
   2   7   3       19.05       26.96      2.48 o 
   3   7   3        3.27        1.78      1.89 o 
   4   7   3     2179.22     2236.20     41.93 o 
   5   7   3       36.21       27.37      3.88 o 
   6   7   3       84.44       81.55      8.59 o 
   7   7   3       34.18       25.87      6.68 o 
  -7   8   3        1.47        2.91      5.24 o 
  -6   8   3      165.62      162.83      6.41 o 
  -5   8   3       98.00       98.69     12.38 o 
  -4   8   3     2230.88     2226.57     32.32 o 
  -3   8   3      106.26      101.68     10.05 o 
  -2   8   3       46.46       46.23      2.33 o 
  -1   8   3      388.24      349.25      6.65 o 
   0   8   3    15904.08    16450.27    258.67 o 
   1   8   3      282.78      244.78      5.16 o 
   2   8   3      892.27      869.65     16.84 o 
   3   8   3      451.15      456.85     17.20 o 
   4   8   3     3973.03     4047.67     75.54 o 
   5   8   3      504.66      507.06     15.01 o 
   6   8   3        3.97       -1.52      5.39 o 
   7   8   3      127.35      106.04      9.16 o 
  -7   9   3      113.57      115.63      8.74 o 
  -6   9   3       63.29       57.96      6.12 o 
  -5   9   3        3.58        3.61      6.99 o 
  -4   9   3     4964.72     5078.57     90.28 o 
  -3   9   3      326.73      340.67      7.02 o 
  -2   9   3       20.50       15.95      1.53 o 
  -1   9   3      546.41      556.86     16.04 o 
   0   9   3     7301.30     7387.80    145.39 o 
   1   9   3      257.24      235.08      5.82 o 
   2   9   3      185.19      178.63      3.98 o 
   3   9   3      210.86      217.28      6.49 o 
   4   9   3     5614.35     5849.76    102.79 o 
   5   9   3       40.94       38.43      4.89 o 
   6   9   3       69.30       62.33      9.03 o 
   7   9   3       22.24       18.22      6.37 o 
  -7  10   3       11.72       14.85      6.41 o 
  -6  10   3       83.59       70.48      6.99 o 
  -5  10   3        4.46        2.91      1.16 o 
  -4  10   3     1700.85     1715.37     54.19 o 
  -3  10   3        5.67        9.24      2.33 o 
  -2  10   3        4.72        4.68      1.53 o 
  -1  10   3      166.96      169.77      4.84 o 
   0  10   3     4042.76     4096.91     82.77 o 
   1  10   3      463.66      463.73      9.70 o 
   2  10   3       20.53       18.38      4.51 o 
   3  10   3       87.33       97.09     10.92 o 
   4  10   3     3546.57     3623.56     68.90 o 
   5  10   3      254.42      234.73     10.87 o 
   6  10   3       30.21       20.99      9.76 o 
   7  10   3       24.11       29.27      6.14 o 
  -7  11   3      653.23      617.06     29.15 o 
  -6  11   3        7.21        4.95      4.66 o 
  -5  11   3       25.77       28.83      2.33 o 
  -4  11   3      626.62      635.12     13.03 o 
  -3  11   3       29.14       29.56      4.22 o 
  -2  11   3      722.66      760.43     15.66 o 
  -1  11   3      127.14      115.01      7.14 o 
   0  11   3     1494.55     1550.61     28.68 o 
   1  11   3      544.17      553.44     11.96 o 
   2  11   3       11.95        6.76      2.42 o 
   3  11   3      405.42      375.88     10.61 o 
   4  11   3      985.61      978.48     44.78 o 
   5  11   3      247.83      230.65     10.20 o 
   6  11   3      121.66      108.94      9.65 o 
  -7  12   3        8.07       -9.90     12.52 o 
  -6  12   3     1368.30     1409.72     52.82 o 
  -5  12   3        3.76        0.00      1.75 o 
  -4  12   3      324.73      330.14     13.84 o 
  -3  12   3       13.01        9.14      1.92 o 
  -2  12   3       54.29       46.71      2.86 o 
  -1  12   3     1001.42     1062.00     47.71 o 
   0  12   3      356.52      366.74      8.65 o 
   1  12   3      560.87      553.23     12.29 o 
   2  12   3     4222.05     4425.88     78.91 o 
   3  12   3       22.94       19.96      9.03 o 
   4  12   3      233.05      219.29     18.64 o 
   5  12   3        8.52       12.81      6.99 o 
   6  12   3       16.96       22.13      9.61 o 
  -6  13   3       10.98        0.58      4.66 o 
  -5  13   3       23.61       16.60      2.62 o 
  -4  13   3       26.04       18.93      2.33 o 
  -3  13   3        1.38       -0.53      2.18 o 
  -2  13   3     7145.20     7832.66    255.44 o 
  -1  13   3      644.90      683.60     16.64 o 
   0  13   3       22.60       28.46      4.51 o 
   1  13   3     1105.72     1140.64     24.32 o 
   2  13   3        5.03        4.04      2.52 o 
   3  13   3      351.88      385.67     10.49 o 
   4  13   3        6.74        6.02      5.82 o 
   5  13   3       72.31       83.59      9.03 o 
   6  13   3     1922.50     1993.81    120.01 o 
  -6  14   3      994.02      934.94     44.33 o 
  -5  14   3      229.89      193.14     12.24 o 
  -4  14   3        0.66       -1.16      2.33 o 
  -3  14   3      286.14      280.41     16.46 o 
  -2  14   3       16.91       19.26      3.06 o 
  -1  14   3      169.30      157.40      6.14 o 
   0  14   3      238.55      238.10      7.31 o 
   1  14   3      129.96      121.74      5.12 o 
   2  14   3     6649.74     7386.15    220.08 o 
   3  14   3      213.63      222.24      9.66 o 
   4  14   3       69.85       48.35      6.70 o 
   5  14   3      256.51      244.71     16.02 o 
  -5  15   3       61.36       48.93      6.70 o 
  -4  15   3        0.66        0.58      6.12 o 
  -3  15   3        1.17        7.57      2.62 o 
  -2  15   3     4100.65     4339.48     84.17 o 
  -1  15   3      458.66      468.00     13.20 o 
   0  15   3       27.39       32.33     10.63 o 
   1  15   3      219.37      219.98     28.55 o 
   2  15   3       10.40       10.13      6.41 o 
   3  15   3      343.57      333.17     22.87 o 
   4  15   3       82.15       68.73      8.45 o 
   5  15   3       91.03       70.19     11.65 o 
  -5  16   3       53.65       30.87      6.99 o 
  -4  16   3      143.10      122.63      8.16 o 
  -3  16   3       97.96       79.80      6.41 o 
  -2  16   3       13.46        6.99      2.91 o 
  -1  16   3      134.11      126.50      5.93 o 
   0  16   3       39.21       32.87      4.19 o 
   1  16   3        1.03        4.32      3.59 o 
   2  16   3     4419.03     4826.17    145.47 o 
   3  16   3       17.05        7.67      4.95 o 
   4  16   3        4.32       -0.29      4.95 o 
   5  16   3       46.81       30.87     13.98 o 
  -4  17   3      374.54      363.92     26.22 o 
  -3  17   3       15.88       17.76      4.66 o 
  -2  17   3     1560.44     1644.40     72.69 o 
  -1  17   3       46.00       32.67      4.14 o 
   0  17   3       24.19       25.16      4.06 o 
   1  17   3       53.88       50.09      5.39 o 
   2  17   3       10.57       31.07     11.07 o 
   3  17   3       45.29       35.53      6.70 o 
   4  17   3      191.79      160.50     16.89 o 
  -4  18   3      344.19      304.17     28.84 o 
  -3  18   3      270.78      266.27     23.60 o 
  -2  18   3        4.21        3.49      7.28 o 
  -1  18   3      528.29      499.25     32.06 o 
   0  18   3      307.39      341.53     12.46 o 
   1  18   3        4.82       -0.58      6.41 o 
   2  18   3      601.01      547.38     74.91 o 
   3  18   3        0.30       -4.08      6.12 o 
  -3  19   3        0.20        2.04      9.03 o 
  -2  19   3      158.61      150.59     16.31 o 
  -1  19   3      261.05      282.58     21.85 o 
   0  19   3      955.40      983.06     60.66 o 
   1  19   3     1371.92     1386.91     61.28 o 
   2  19   3        0.87       -0.87      5.82 o 
   3  19   3      609.28      544.74     44.01 o 
  -2  20   3       45.73       23.59     13.69 o 
  -1  20   3      638.37      620.26     43.14 o 
   0  20   3      437.06      435.05     33.80 o 
   1  20   3      232.95      195.47     19.81 o 
  -8   0   4      197.40      217.30     15.73 o 
  -6   0   4      146.04      145.35      5.83 o 
  -4   0   4    10864.55    10916.48    176.18 o 
  -2   0   4      518.30      498.24     10.79 o 
   0   0   4     3200.24     3122.94     73.40 o 
   2   0   4     1596.18     1636.58     39.80 o 
   4   0   4       14.61       14.27      3.49 o 
   6   0   4     3128.01     3200.98     79.33 o 
  -8   1   4     2761.21     3078.17    100.68 o 
  -7   1   4        1.92       -0.73      4.51 o 
  -6   1   4       24.41       21.66      2.04 o 
  -5   1   4       65.04       60.86      2.48 o 
  -4   1   4      954.29      904.95     12.69 o 
  -3   1   4       58.80       73.42      1.85 o 
  -2   1   4       52.60       80.10      1.85 o 
  -1   1   4       89.81       88.90      2.24 o 
   0   1   4     7746.89     7286.65    115.76 o 
   1   1   4      279.07      291.23      6.39 o 
   2   1   4     5068.76     4808.29     79.52 o 
   3   1   4      681.73      626.09     12.56 o 
   4   1   4      286.51      282.82     14.28 o 
   5   1   4      845.18      837.13     15.82 o 
   6   1   4      328.80      321.96      9.24 o 
   7   1   4      371.59      336.31     24.18 o 
  -8   2   4      185.17      178.03     10.04 o 
  -7   2   4      382.74      398.84     10.85 o 
  -6   2   4      261.43      254.37      5.81 o 
  -5   2   4      215.15      218.96      6.41 o 
  -4   2   4     5505.02     5402.96     67.82 o 
  -3   2   4      411.37      449.58      6.65 o 
  -2   2   4     2552.15     2358.27     32.80 o 
  -1   2   4      639.98      649.57     11.09 o 
   0   2   4     1424.46     1396.72     25.47 o 
   1   2   4     3373.40     3377.42     56.44 o 
   2   2   4      323.18      318.69     11.66 o 
   3   2   4     2609.60     2565.47     44.25 o 
   4   2   4      747.80      757.42     13.65 o 
   5   2   4      392.84      390.75      8.89 o 
   6   2   4     3326.23     3571.85     69.98 o 
   7   2   4      206.43      196.69      9.88 o 
  -8   3   4      878.98      925.90     35.37 o 
  -7   3   4        5.91        6.63      3.49 o 
  -6   3   4      612.75      594.86     12.16 o 
  -5   3   4      309.30      303.67      6.02 o 
  -4   3   4     1130.51     1130.86     19.52 o 
  -3   3   4       25.23       25.05      1.95 o 
  -2   3   4      317.50      278.03      8.74 o 
  -1   3   4      829.52      882.35     12.89 o 
   0   3   4     4110.00     4019.24     78.44 o 
   1   3   4      189.55      180.22      3.71 o 
   2   3   4     7755.48     7561.26    123.01 o 
   3   3   4      540.27      499.77     10.41 o 
   4   3   4       65.47       61.67      2.51 o 
   5   3   4     3300.08     3422.17     56.67 o 
   6   3   4       20.18       23.56      5.24 o 
   7   3   4     1714.29     1763.76     56.10 o 
  -8   4   4       90.25       80.47     16.02 o 
  -7   4   4      716.23      683.07     20.12 o 
  -6   4   4      869.37      864.41     35.73 o 
  -5   4   4      556.56      530.80     11.37 o 
  -4   4   4      479.35      468.39      9.93 o 
  -3   4   4       28.46       30.77      2.10 o 
  -2   4   4     4546.65     4214.53     70.46 o 
  -1   4   4      762.97      820.21     11.88 o 
   0   4   4      410.23      382.94      6.91 o 
   1   4   4     2911.06     2934.08     44.55 o 
   2   4   4      370.33      325.96      7.09 o 
   3   4   4     2641.23     2667.60     47.02 o 
   4   4   4      499.87      513.19     11.54 o 
   5   4   4      207.41      182.82      6.70 o 
   6   4   4     1683.81     1736.15     50.86 o 
   7   4   4      261.07      249.14     11.52 o 
  -8   5   4       42.58       23.30      7.28 o 
  -7   5   4        2.94        0.87      5.53 o 
  -6   5   4     2183.78     2226.88     36.08 o 
  -5   5   4      361.12      366.40     11.95 o 
  -4   5   4      456.04      449.13     12.39 o 
  -3   5   4      852.26      821.14     18.09 o 
  -2   5   4     2426.72     2387.35     48.82 o 
  -1   5   4      197.97      180.05     14.28 o 
   0   5   4      202.69      162.97      3.52 o 
   1   5   4       11.60        7.57      1.44 o 
   2   5   4     5010.97     5058.59     84.53 o 
   3   5   4     1059.67     1044.09     19.69 o 
   4   5   4      197.44      181.17      5.87 o 
   5   5   4     1985.02     1957.73     40.05 o 
   6   5   4        3.73        1.59      3.81 o 
   7   5   4      331.15      325.49     17.89 o 
  -8   6   4        7.61       -4.37     10.77 o 
  -7   6   4     1091.59     1151.90     43.17 o 
  -6   6   4      860.33      847.54     25.08 o 
  -5   6   4       87.96       86.99      6.70 o 
  -4   6   4       10.22       10.57      3.35 o 
  -3   6   4        0.41        0.17      2.15 o 
  -2   6   4    11004.25    11188.57    316.78 o 
  -1   6   4      102.25      108.19      2.69 o 
   0   6   4      797.70      746.93     12.89 o 
   1   6   4       39.04       25.32      2.03 o 
   2   6   4       49.32       54.84      2.57 o 
   3   6   4       65.91       75.47      5.97 o 
   4   6   4     3177.30     3248.92     59.78 o 
   5   6   4       13.98       15.40      4.08 o 
   6   6   4      159.54      154.25     10.19 o 
   7   6   4       39.66       41.18      9.35 o 
  -7   7   4      119.11      117.67      8.45 o 
  -6   7   4     3953.05     4016.71    110.79 o 
  -5   7   4      727.77      698.95     16.67 o 
  -4   7   4       21.00       13.30      2.42 o 
  -3   7   4     1381.81     1356.54     39.15 o 
  -2   7   4      803.60      823.47     14.44 o 
  -1   7   4      636.43      634.35     13.42 o 
   0   7   4     2243.78     2134.48     32.39 o 
   1   7   4        2.47        7.86      2.62 o 
   2   7   4      782.56      821.43     15.66 o 
   3   7   4       63.37       67.45      3.30 o 
   4   7   4     1704.36     1741.74     35.12 o 
   5   7   4       73.92       72.94      7.57 o 
   6   7   4        2.41        0.95      5.95 o 
   7   7   4       11.92       23.82      7.96 o 
  -7   8   4       48.22       51.26      5.82 o 
  -6   8   4      483.33      479.12     17.78 o 
  -5   8   4        4.99        6.41      3.20 o 
  -4   8   4       98.04       97.42      4.31 o 
  -3   8   4      226.38      240.09      7.76 o 
  -2   8   4     1338.85     1334.03     32.72 o 
  -1   8   4     1288.58     1382.07     29.95 o 
   0   8   4     1006.55      993.48     16.49 o 
   1   8   4     1466.85     1537.46     53.63 o 
   2   8   4       25.45       29.49      2.45 o 
   3   8   4      996.15      987.83     20.42 o 
   4   8   4     4378.86     4491.78     83.76 o 
   5   8   4       81.55       69.16     16.89 o 
   6   8   4      390.51      411.09     28.56 o 
   7   8   4      136.23      127.97     11.94 o 
  -7   9   4       87.92       73.39      8.15 o 
  -6   9   4     1329.17     1380.61     44.65 o 
  -5   9   4       62.63       55.92      4.37 o 
  -4   9   4       36.35       43.21      3.22 o 
  -3   9   4       80.86       76.67      4.31 o 
  -2   9   4        0.26       -1.00      2.48 o 
  -1   9   4      190.59      206.06      4.62 o 
   0   9   4     5858.83     5989.59    133.76 o 
   1   9   4        2.10        0.38      1.65 o 
   2   9   4      237.05      225.39      6.82 o 
   3   9   4      264.33      267.90      7.72 o 
   4   9   4     3614.68     3660.47     70.81 o 
   5   9   4      248.53      268.49     12.40 o 
   6   9   4        0.61       -1.47      5.17 o 
   7   9   4      301.04      263.30     17.45 o 
  -7  10   4      464.16      432.73     20.98 o 
  -6  10   4       59.92       38.15      5.53 o 
  -5  10   4      342.02      358.39     13.40 o 
  -4  10   4     2160.57     2165.90    105.98 o 
  -3  10   4        6.11        6.38      2.48 o 
  -2  10   4      813.69      804.40     19.25 o 
  -1  10   4      438.82      414.74      8.12 o 
   0  10   4     1113.11     1100.51     36.78 o 
   1  10   4      101.54       95.33      4.81 o 
   2  10   4       62.36       67.82      5.68 o 
   3  10   4      325.85      324.57      9.60 o 
   4  10   4     4243.12     4459.80    186.73 o 
   5  10   4        0.87        8.68      5.33 o 
   6  10   4       59.74       55.71      6.88 o 
  -7  11   4       80.81       68.73      8.15 o 
  -6  11   4      440.48      414.08     18.65 o 
  -5  11   4     1338.58     1326.15     43.49 o 
  -4  11   4        7.59        5.97      8.45 o 
  -3  11   4     2243.58     2329.01     38.40 o 
  -2  11   4       40.97       38.92      2.24 o 
  -1  11   4      496.93      515.85      9.88 o 
   0  11   4     3648.42     3810.05     96.55 o 
   1  11   4        3.02        2.41      1.64 o 
   2  11   4      176.22      180.91      4.84 o 
   3  11   4      153.16      141.47      5.73 o 
   4  11   4      547.21      543.46     17.93 o 
   5  11   4      207.24      214.06     11.51 o 
   6  11   4        0.03       -2.94      7.00 o 
  -6  12   4      177.16      153.80     11.07 o 
  -5  12   4      997.66      927.80     35.58 o 
  -4  12   4      610.52      600.52     21.86 o 
  -3  12   4      168.88      162.44      6.99 o 
  -2  12   4      861.77      904.38     17.80 o 
  -1  12   4      386.12      370.07      8.46 o 
   0  12   4      136.26      137.10      6.99 o 
   1  12   4      542.53      562.34     19.09 o 
   2  12   4        4.15        6.35      3.49 o 
   3  12   4        2.07        2.43      3.45 o 
   4  12   4       91.63       93.53      6.52 o 
   5  12   4        2.27        2.33      4.95 o 
   6  12   4     1343.64     1208.20     72.65 o 
  -6  13   4      308.35      272.11     14.86 o 
  -5  13   4      929.34      951.87     36.45 o 
  -4  13   4      141.69      141.56      3.79 o 
  -3  13   4      847.95      863.48     18.52 o 
  -2  13   4      592.88      586.95     13.05 o 
  -1  13   4      307.32      304.40      7.75 o 
   0  13   4        4.62        3.57      1.76 o 
   1  13   4        6.71        7.64      2.37 o 
   2  13   4     4171.25     4439.63     94.32 o 
   3  13   4        3.58       10.94     13.40 o 
   4  13   4        1.43        5.24      6.99 o 
   5  13   4      180.47      172.73     12.53 o 
  -6  14   4      151.14      120.30     11.07 o 
  -5  14   4       38.16       27.67      5.24 o 
  -4  14   4      324.87      298.93     19.81 o 
  -3  14   4        0.01        0.58      1.75 o 
  -2  14   4     1793.10     1911.01     35.82 o 
  -1  14   4      108.81      103.88      4.19 o 
   0  14   4        8.49       14.03      2.81 o 
   1  14   4       23.25       19.00      2.69 o 
   2  14   4      391.80      395.65     10.09 o 
   3  14   4      174.98      154.90     14.86 o 
   4  14   4      284.76      285.51     14.86 o 
   5  14   4       37.60       21.55      8.74 o 
  -5  15   4      264.27      229.27     15.73 o 
  -4  15   4      182.79      175.94     14.56 o 
  -3  15   4       55.39       49.80      4.66 o 
  -2  15   4      243.10      241.67     29.42 o 
  -1  15   4       25.66       25.81      2.80 o 
   0  15   4       12.07       13.52      7.86 o 
   1  15   4       22.15       14.51      4.37 o 
   2  15   4     4372.75     4751.43     87.42 o 
   3  15   4      387.06      386.41     13.53 o 
   4  15   4       57.77       59.41      7.28 o 
   5  15   4      214.52      178.86     17.77 o 
  -5  16   4       38.09       30.87      7.86 o 
  -4  16   4     1346.42     1385.42     70.91 o 
  -3  16   4       16.74       14.27      3.79 o 
  -2  16   4      284.55      282.53     11.65 o 
  -1  16   4      995.53     1031.20     25.25 o 
   0  16   4      203.67      199.49      9.32 o 
   1  16   4      523.21      492.90     14.31 o 
   2  16   4       71.99       63.78      6.29 o 
   3  16   4       27.98       17.99     19.08 o 
   4  16   4       41.05       27.38      8.45 o 
  -4  17   4      161.36      113.31     14.27 o 
  -3  17   4      714.96      689.45     31.78 o 
  -2  17   4       72.83       72.52      6.41 o 
  -1  17   4      114.50       92.33      7.57 o 
   0  17   4      529.36      532.36     39.93 o 
   1  17   4       12.21        9.03      5.24 o 
   2  17   4      311.79      284.61     34.96 o 
   3  17   4        6.03        6.70      6.12 o 
   4  17   4       89.09       54.17      7.86 o 
  -3  18   4        0.82        8.45      9.03 o 
  -2  18   4       34.97       53.88     13.11 o 
  -1  18   4      115.12      115.34     10.19 o 
   0  18   4      324.34      317.57     26.51 o 
   1  18   4       25.25       32.91      7.28 o 
   2  18   4        4.06       -4.95      4.95 o 
   3  18   4       72.38       56.79      7.57 o 
  -3  19   4        2.63        5.53      9.61 o 
  -2  19   4       48.05       43.10     11.94 o 
  -1  19   4       41.41       38.73     13.11 o 
   0  19   4     1620.36     1644.54    100.41 o 
   1  19   4       64.87       50.97     11.07 o 
   2  19   4       49.17       18.93     10.19 o 
  -1  20   4       65.07       55.63     11.94 o 
   0  20   4      171.02      191.37     18.64 o 
  -8   0   5     3512.36     3923.11    182.33 o 
  -6   0   5      107.56      102.52      4.37 o 
  -4   0   5      214.21      226.67      6.41 o 
  -2   0   5     2065.19     1944.32     38.37 o 
   0   0   5    30284.13    30943.99    680.25 o 
   2   0   5       66.23       73.98      4.37 o 
   4   0   5      288.84      306.24     11.07 o 
   6   0   5       92.52      113.01      6.70 o 
  -8   1   5       41.05       44.80      4.84 o 
  -7   1   5      137.98      126.11      4.84 o 
  -6   1   5      196.55      192.74      4.93 o 
  -5   1   5       18.62       17.05      1.44 o 
  -4   1   5    12851.55    13112.90    174.27 o 
  -3   1   5      258.35      277.56      5.43 o 
  -2   1   5     1584.92     1639.96     23.14 o 
  -1   1   5       19.82       18.98      4.08 o 
   0   1   5      376.39      370.52     12.83 o 
   1   1   5        3.81        0.86      2.77 o 
   2   1   5      511.64      536.13     11.13 o 
   3   1   5       13.40        9.00      2.15 o 
   4   1   5     4601.67     4754.46     82.79 o 
   5   1   5       74.80       69.27      3.49 o 
   6   1   5      552.54      579.77     16.32 o 
   7   1   5      308.35      267.93     16.80 o 
  -8   2   5     1110.96     1213.73     43.09 o 
  -7   2   5      109.22      105.05      7.57 o 
  -6   2   5       18.82       14.30      3.20 o 
  -5   2   5       23.10       20.49      1.33 o 
  -4   2   5        3.41        5.11      2.04 o 
  -3   2   5        4.71        4.58      1.60 o 
  -2   2   5       78.58       84.46      2.36 o 
  -1   2   5        6.02        8.95      1.12 o 
   0   2   5     5662.48     5432.01     78.70 o 
   1   2   5      483.19      498.11      9.99 o 
   2   2   5       65.50       74.77      3.09 o 
   3   2   5      355.25      366.21      8.45 o 
   4   2   5      264.55      282.92     11.22 o 
   5   2   5      975.81      961.38     18.63 o 
   6   2   5      123.57      126.24      5.73 o 
   7   2   5      444.89      415.74     21.16 o 
  -8   3   5        5.59        5.24      4.95 o 
  -7   3   5        0.12        0.64      2.15 o 
  -6   3   5      930.50      902.92     17.40 o 
  -5   3   5        2.92        1.97      1.31 o 
  -4   3   5     2067.50     2077.86     33.99 o 
  -3   3   5        2.23        0.14      1.53 o 
  -2   3   5     2493.05     2507.49     88.24 o 
  -1   3   5      744.59      765.01     12.98 o 
   0   3   5      936.99      896.62     19.71 o 
   1   3   5      619.91      589.65     10.23 o 
   2   3   5     1243.62     1269.69     20.92 o 
   3   3   5        7.65        8.45      2.37 o 
   4   3   5      362.83      370.00      7.81 o 
   5   3   5      155.84      145.49      5.10 o 
   6   3   5     1881.21     2007.09     51.55 o 
   7   3   5     1037.97     1107.81     46.05 o 
  -8   4   5       15.66       19.22      7.86 o 
  -7   4   5       52.55       38.35      7.43 o 
  -6   4   5     2053.96     2063.72     71.74 o 
  -5   4   5      570.60      584.73     14.58 o 
  -4   4   5        1.68        4.90      2.02 o 
  -3   4   5     2059.60     2041.80     40.09 o 
  -2   4   5     1976.06     1897.31     38.20 o 
  -1   4   5      945.24      949.08     15.59 o 
   0   4   5      473.42      488.22      8.75 o 
   1   4   5       77.52       87.55      2.58 o 
   2   4   5     4826.36     4873.78     72.42 o 
   3   4   5        6.50        2.84      2.37 o 
   4   4   5      439.19      425.44     11.44 o 
   5   4   5       49.70       34.03      8.74 o 
   6   4   5      695.91      740.22     36.30 o 
   7   4   5      319.71      302.79     38.75 o 
  -7   5   5      192.26      186.14     10.78 o 
  -6   5   5     1686.00     1760.18     64.97 o 
  -5   5   5      308.53      318.59      8.78 o 
  -4   5   5      419.09      408.44      9.96 o 
  -3   5   5      349.40      345.35      8.60 o 
  -2   5   5     5657.33     5598.06     69.78 o 
  -1   5   5     7840.88     8226.09    108.46 o 
   0   5   5        5.11        2.14      1.18 o 
   1   5   5     3348.86     3396.02     58.05 o 
   2   5   5     2197.61     2176.41     38.87 o 
   3   5   5       44.00       45.53      3.79 o 
   4   5   5       26.87       33.66      8.59 o 
   5   5   5        5.91       10.29      3.81 o 
   6   5   5     1439.24     1478.93     49.82 o 
   7   5   5        0.02       -1.02      7.82 o 
  -7   6   5       98.46       96.40      7.86 o 
  -6   6   5     2290.41     2324.34     66.64 o 
  -5   6   5     3268.65     3308.65     63.82 o 
  -4   6   5        5.85        0.78      7.13 o 
  -3   6   5     3302.76     3332.04     70.94 o 
  -2   6   5     3779.11     3966.66    215.25 o 
  -1   6   5      353.65      370.68     12.24 o 
   0   6   5        3.65        9.97      1.53 o 
   1   6   5       15.46       20.85      2.06 o 
   2   6   5     4093.71     4204.76     71.96 o 
   3   6   5     2060.48     2067.97     38.05 o 
   4   6   5      264.74      246.62      8.14 o 
   5   6   5      608.12      628.18     18.28 o 
   6   6   5      126.23      120.56     12.23 o 
   7   6   5        0.59       15.03      7.75 o 
  -7   7   5      496.16      502.12     23.02 o 
  -6   7   5     1518.76     1533.74     45.83 o 
  -5   7   5      353.83      317.46      9.53 o 
  -4   7   5       49.68       51.45      4.51 o 
  -3   7   5       36.57       26.11     12.81 o 
  -2   7   5     6025.49     6262.01     91.92 o 
  -1   7   5      599.76      564.35     31.50 o 
   0   7   5       21.15       19.03      2.77 o 
   1   7   5     1729.70     1707.93     32.46 o 
   2   7   5      880.46      873.12     17.60 o 
   3   7   5       85.02       82.99      4.06 o 
   4   7   5     1291.85     1315.57     28.78 o 
   5   7   5       64.65       63.60      6.37 o 
   6   7   5      184.70      150.15     10.80 o 
   7   7   5       51.55       31.14      8.29 o 
  -7   8   5       25.50       31.16      7.28 o 
  -6   8   5      534.34      541.52     20.98 o 
  -5   8   5      122.41      125.80      6.08 o 
  -4   8   5        5.35        6.40      2.69 o 
  -3   8   5       28.35       20.68      3.49 o 
  -2   8   5     1175.18     1171.56     31.53 o 
  -1   8   5       45.63       49.53      2.06 o 
   0   8   5      501.13      530.50     10.35 o 
   1   8   5       79.99       86.86      9.61 o 
   2   8   5     1971.13     2037.23     37.73 o 
   3   8   5       28.00       21.56      2.77 o 
   4   8   5       23.91       20.86      4.31 o 
   5   8   5      261.27      272.44     13.48 o 
   6   8   5       28.24       20.09      8.45 o 
  -7   9   5      153.55      138.35     10.49 o 
  -6   9   5      127.84      111.85      8.16 o 
  -5   9   5       98.55      102.52      6.99 o 
  -4   9   5      484.87      472.46     25.79 o 
  -3   9   5      667.24      623.90     17.71 o 
  -2   9   5     2694.69     2894.33     89.91 o 
  -1   9   5      127.45      119.51      6.12 o 
   0   9   5       74.35       72.55      9.76 o 
   1   9   5      756.69      778.38     14.50 o 
   2   9   5      101.27       93.00      4.34 o 
   3   9   5      201.42      199.66      6.58 o 
   4   9   5     2594.92     2689.42     62.94 o 
   5   9   5       96.59       78.86      9.17 o 
   6   9   5        8.78        3.83      8.00 o 
  -7  10   5       33.21       14.56      8.15 o 
  -6  10   5      402.95      372.68     18.07 o 
  -5  10   5      825.90      866.35     28.29 o 
  -4  10   5      155.17      152.42      6.90 o 
  -3  10   5     2830.15     2875.70     67.11 o 
  -2  10   5     1909.60     2003.87     39.44 o 
  -1  10   5     1190.93     1204.17     21.20 o 
   0  10   5      775.61      776.74     15.17 o 
   1  10   5      310.77      302.40     22.00 o 
   2  10   5     1918.68     1939.06     41.03 o 
   3  10   5      487.41      489.56     13.75 o 
   4  10   5       72.49       63.85      6.84 o 
   5  10   5        3.09       -6.50      6.50 o 
   6  10   5        0.20        6.55      5.87 o 
  -6  11   5      307.83      307.07     16.02 o 
  -5  11   5      340.21      320.50     14.28 o 
  -4  11   5      497.23      501.30     20.98 o 
  -3  11   5      274.29      303.80     10.57 o 
  -2  11   5      999.32     1045.32     28.16 o 
  -1  11   5     3200.34     3389.12     90.11 o 
   0  11   5       17.26       17.31      4.08 o 
   1  11   5     2320.26     2445.43     46.80 o 
   2  11   5      852.88      864.91     28.29 o 
   3  11   5      296.65      311.08     10.94 o 
   4  11   5      564.01      586.80     18.97 o 
   5  11   5       20.99       18.92     10.34 o 
   6  11   5      201.37      186.73     13.70 o 
  -6  12   5      340.65      308.83     18.06 o 
  -5  12   5     1258.37     1309.19     42.31 o 
  -4  12   5       86.79       84.17     10.19 o 
  -3  12   5     2982.55     3007.98    105.23 o 
  -2  12   5      283.59      265.14     28.26 o 
  -1  12   5     1186.58     1201.59     94.71 o 
   0  12   5      795.50      837.99     34.71 o 
   1  12   5      314.58      297.72      7.30 o 
   2  12   5     1690.53     1805.81     38.10 o 
   3  12   5      409.84      436.77     35.70 o 
   4  12   5       35.14       29.98      5.82 o 
   5  12   5      171.96      136.32     11.65 o 
  -6  13   5      128.25      100.78     10.78 o 
  -5  13   5      174.24      170.11     11.07 o 
  -4  13   5     1201.72     1161.52     58.06 o 
  -3  13   5      191.72      173.91      5.24 o 
  -2  13   5     1294.14     1296.07     30.81 o 
  -1  13   5      372.25      364.33     10.78 o 
   0  13   5      167.93      173.40      8.30 o 
   1  13   5      533.12      539.34     11.92 o 
   2  13   5      245.42      244.84      9.91 o 
   3  13   5      302.69      300.44     20.10 o 
   4  13   5      347.34      355.46     16.61 o 
   5  13   5        7.16        8.45      6.12 o 
  -5  14   5       53.33       53.30      7.57 o 
  -4  14   5        7.22       10.77      7.57 o 
  -3  14   5      244.39      226.07      7.87 o 
  -2  14   5       77.52       79.88      3.93 o 
  -1  14   5       66.23       61.36      3.48 o 
   0  14   5     2254.30     2392.40    124.83 o 
   1  14   5        4.46        2.01      2.41 o 
   2  14   5      405.14      410.34     24.48 o 
   3  14   5       15.03       19.68      4.43 o 
   4  14   5        0.46        1.46      6.70 o 
   5  14   5       28.82       31.74      7.86 o 
  -5  15   5        6.47       -6.70      7.57 o 
  -4  15   5     1464.60     1539.49     89.30 o 
  -3  15   5       12.52       15.73     10.19 o 
  -2  15   5        4.91       17.17      8.45 o 
  -1  15   5      114.87      111.09      6.20 o 
   0  15   5       88.97       86.01      4.34 o 
   1  15   5       12.79       16.23      5.39 o 
   2  15   5      138.48      122.98      9.76 o 
   3  15   5        5.55        7.02      9.03 o 
   4  15   5      216.08      194.01     14.27 o 
  -4  16   5      111.10       76.31     11.94 o 
  -3  16   5      524.47      505.06     36.72 o 
  -2  16   5      102.21       90.29      7.57 o 
  -1  16   5       40.93       39.32      4.68 o 
   0  16   5     3921.62     4332.00    226.64 o 
   1  16   5        0.89        1.00      4.89 o 
   2  16   5       89.68       90.67      7.67 o 
   3  16   5       99.69      125.24     11.36 o 
   4  16   5      179.44      159.91     13.11 o 
  -4  17   5     2498.81     2692.34    140.86 o 
  -3  17   5       65.84       52.13     10.78 o 
  -2  17   5        0.57       -9.61     12.52 o 
  -1  17   5      371.34      322.26     17.19 o 
   0  17   5      183.38      167.78     15.15 o 
   1  17   5      355.59      322.25     17.77 o 
   2  17   5       10.11       21.84      7.28 o 
   3  17   5       10.51       18.06      6.70 o 
  -3  18   5      342.65      307.67     26.80 o 
  -2  18   5       15.01        0.29      7.57 o 
  -1  18   5      149.55      154.96     15.73 o 
   0  18   5     1950.41     2194.40    101.63 o 
   1  18   5        6.17       -2.33     12.52 o 
   2  18   5        5.32       13.10     10.19 o 
  -2  19   5       71.88       71.64     16.31 o 
  -1  19   5      298.13      249.67     23.31 o 
   0  19   5      106.26      106.31     16.89 o 
   1  19   5       83.86       66.11     11.07 o 
  -6   0   6      427.86      392.24     12.53 o 
  -4   0   6     6270.45     6462.86    124.15 o 
  -2   0   6      594.75      659.39     14.87 o 
   0   0   6       34.07       39.03      3.20 o 
   2   0   6      302.69      289.08     10.20 o 
   4   0   6    11107.48    11493.41    279.92 o 
   6   0   6      138.89      129.91     14.27 o 
  -7   1   6      142.28      132.18      6.03 o 
  -6   1   6      442.68      424.55      8.96 o 
  -5   1   6      790.93      773.67     13.49 o 
  -4   1   6      305.75      294.46      6.05 o 
  -3   1   6       49.02       61.90      3.35 o 
  -2   1   6       91.77      107.38      3.20 o 
  -1   1   6       46.79       48.59      5.24 o 
   0   1   6    18226.73    17984.97    388.02 o 
   1   1   6      170.38      196.16      5.25 o 
   2   1   6      577.50      587.39     12.06 o 
   3   1   6       66.24       63.25      3.69 o 
   4   1   6       22.33       40.28      4.40 o 
   5   1   6       31.21       30.00      4.93 o 
   6   1   6        1.03       -1.50      5.69 o 
   7   1   6        5.42       16.21      6.86 o 
  -7   2   6      269.93      264.09      9.89 o 
  -6   2   6      303.02      298.56      7.96 o 
  -5   2   6        9.96       10.28      1.08 o 
  -4   2   6     1642.01     1574.11     30.24 o 
  -3   2   6      656.56      656.57     10.46 o 
  -2   2   6      182.24      166.78      3.90 o 
  -1   2   6       22.67       37.26      2.18 o 
   0   2   6      257.48      257.59      8.16 o 
   1   2   6        4.39        5.30      1.45 o 
   2   2   6       46.87       44.16      2.86 o 
   3   2   6        0.25        1.26      2.57 o 
   4   2   6     6199.04     6442.39    110.33 o 
   5   2   6       84.30       76.45      8.74 o 
   6   2   6        4.53        5.80      9.17 o 
   7   2   6       80.42       70.16     10.60 o 
  -7   3   6      370.36      344.11     24.18 o 
  -6   3   6      917.09      897.38     92.31 o 
  -5   3   6      207.18      199.64      6.87 o 
  -4   3   6       93.22       95.13      4.51 o 
  -3   3   6       16.63       19.56      3.35 o 
  -2   3   6     1391.30     1325.35     27.32 o 
  -1   3   6      239.51      235.66      6.99 o 
   0   3   6     5025.85     5116.45     76.66 o 
   1   3   6       67.56       56.44      3.50 o 
   2   3   6     1798.97     1749.09     28.73 o 
   3   3   6     1741.85     1748.75     33.68 o 
   4   3   6        0.45        5.27      4.01 o 
   5   3   6      200.57      216.45      6.95 o 
   6   3   6      103.77       95.49      9.05 o 
   7   3   6        0.26       -0.64      7.38 o 
  -7   4   6       79.30       60.00      5.82 o 
  -6   4   6     1938.40     1966.21     50.24 o 
  -5   4   6       59.05       50.01      3.55 o 
  -4   4   6      607.27      615.40     15.02 o 
  -3   4   6      210.76      198.94      4.95 o 
  -2   4   6     2055.88     1977.01     34.55 o 
  -1   4   6      119.84       98.59      3.20 o 
   0   4   6       11.59       14.38      1.40 o 
   1   4   6     1577.92     1536.21     24.99 o 
   2   4   6     3572.12     3514.97     54.51 o 
   3   4   6      283.37      282.36     19.81 o 
   4   4   6      230.01      219.09      7.62 o 
   5   4   6      180.84      165.29      9.91 o 
   6   4   6     1024.19      975.08     39.38 o 
  -7   5   6       82.89       66.99      6.99 o 
  -6   5   6       87.86       83.01      6.12 o 
  -5   5   6        1.93        5.89      2.28 o 
  -4   5   6       65.80       69.90      3.93 o 
  -3   5   6      467.35      467.46      9.50 o 
  -2   5   6     6763.36     6872.89     92.06 o 
  -1   5   6      126.04      122.46      3.28 o 
   0   5   6      297.13      324.19      6.79 o 
   1   5   6      493.43      457.83      9.03 o 
   2   5   6     3441.70     3524.03     75.24 o 
   3   5   6     1566.76     1654.46     33.45 o 
   4   5   6       83.42       74.55      4.60 o 
   5   5   6      809.49      812.82     29.43 o 
   6   5   6     1097.37     1179.46     45.68 o 
  -7   6   6        2.02       -3.20      5.53 o 
  -6   6   6      288.90      273.28     12.53 o 
  -5   6   6      143.03      127.27     10.63 o 
  -4   6   6      509.70      491.71     30.75 o 
  -3   6   6      211.70      196.72     18.21 o 
  -2   6   6     2901.05     2986.51    112.97 o 
  -1   6   6     2925.29     2951.81     46.27 o 
   0   6   6      439.34      432.82      9.92 o 
   1   6   6     1686.54     1659.11     31.34 o 
   2   6   6     4709.44     4833.50     85.86 o 
   3   6   6      552.43      542.98     12.47 o 
   4   6   6       63.00       72.00      8.15 o 
   5   6   6        1.52        8.48      5.87 o 
   6   6   6     1928.23     1984.83     73.68 o 
  -7   7   6      319.07      317.86     16.02 o 
  -6   7   6      194.18      193.42      9.61 o 
  -5   7   6      121.40      116.22      7.28 o 
  -4   7   6        2.88        0.99      2.42 o 
  -3   7   6      247.18      250.12      9.11 o 
  -2   7   6     2610.08     2819.27     96.04 o 
  -1   7   6       34.32       25.56      2.18 o 
   0   7   6       10.30       10.77      2.10 o 
   1   7   6     1175.16     1172.47     32.11 o 
   2   7   6     5144.41     5304.91     93.92 o 
   3   7   6     1393.00     1385.88     29.72 o 
   4   7   6       56.16       50.91      4.76 o 
   5   7   6      708.73      689.76     26.90 o 
   6   7   6     1082.33     1101.45     66.65 o 
  -7   8   6       32.67       19.80      7.86 o 
  -6   8   6       12.52        8.74      4.66 o 
  -5   8   6       51.85       45.72      7.57 o 
  -4   8   6     1222.44     1218.41     29.11 o 
  -3   8   6      894.40      868.23     24.50 o 
  -2   8   6      648.06      665.25     31.49 o 
  -1   8   6      459.88      497.46     13.41 o 
   0   8   6      154.43      144.25      4.62 o 
   1   8   6      167.04      161.67      5.60 o 
   2   8   6     3369.41     3436.75     64.36 o 
   3   8   6      101.97       91.06      5.04 o 
   4   8   6       15.37        9.16      9.03 o 
   5   8   6        6.51        5.61      5.39 o 
   6   8   6      682.03      660.24     31.84 o 
  -7   9   6       35.56       39.02      8.15 o 
  -6   9   6       68.85       60.87      6.41 o 
  -5   9   6       12.91        7.86      4.66 o 
  -4   9   6      270.01      218.59     16.32 o 
  -3   9   6       26.11       24.17      3.75 o 
  -2   9   6      483.63      494.64     14.57 o 
  -1   9   6      109.54      112.80      3.52 o 
   0   9   6      660.01      646.12     12.12 o 
   1   9   6      123.14      125.93      5.01 o 
   2   9   6     1240.92     1298.21     76.47 o 
   3   9   6       60.29       57.60      4.32 o 
   4   9   6       22.59       21.45      4.36 o 
   5   9   6      239.12      220.50     13.46 o 
   6   9   6      382.76      362.07     35.84 o 
  -6  10   6        1.64        2.62      6.70 o 
  -5  10   6        0.55        3.79      4.66 o 
  -4  10   6     1895.61     1826.43     57.55 o 
  -3  10   6      296.26      298.24     11.15 o 
  -2  10   6     1045.38     1069.30     30.64 o 
  -1  10   6     2059.79     2075.33     37.11 o 
   0  10   6        8.77        7.85      2.10 o 
   1  10   6     1303.26     1318.09     28.72 o 
   2  10   6      245.53      240.56      8.24 o 
   3  10   6      195.91      198.89      9.15 o 
   4  10   6      899.28      853.56     24.59 o 
   5  10   6      135.44      125.00     10.09 o 
  -6  11   6       31.26       32.33      6.99 o 
  -5  11   6      313.15      296.01     13.69 o 
  -4  11   6      130.39      126.70     12.82 o 
  -3  11   6      423.96      441.50     15.74 o 
  -2  11   6      136.30      153.78      8.74 o 
  -1  11   6        1.48        4.08      2.77 o 
   0  11   6     1550.68     1664.49     29.81 o 
   1  11   6      738.40      776.15     18.53 o 
   2  11   6      264.56      274.83     16.46 o 
   3  11   6     2760.73     2960.66    114.82 o 
   4  11   6        0.62        0.17      6.26 o 
   5  11   6     1542.27     1523.93     64.21 o 
  -6  12   6      854.33      825.99     37.03 o 
  -5  12   6       13.40       11.65      5.82 o 
  -3  12   6      797.73      767.77     26.83 o 
  -2  12   6       39.93       42.32      4.95 o 
  -1  12   6     1823.83     1901.40     99.18 o 
   0  12   6        0.01       -1.16      2.06 o 
   1  12   6     3902.95     4088.03    155.09 o 
   2  12   6      319.44      323.22     11.40 o 
   3  12   6      397.02      381.17     19.09 o 
   4  12   6      494.81      469.20     23.02 o 
   5  12   6      328.03      273.28     18.35 o 
  -5  13   6       10.29       14.27      6.12 o 
  -4  13   6      123.40      126.12     12.82 o 
  -3  13   6       96.54       88.25      7.57 o 
  -2  13   6     1229.71     1249.22     28.01 o 
  -1  13   6      100.10       96.08      4.22 o 
   0  13   6      954.42      998.75     29.75 o 
   1  13   6      692.04      721.32     32.07 o 
   2  13   6      339.42      310.64     13.69 o 
   3  13   6     1648.82     1724.03     48.93 o 
   4  13   6       89.45       89.12      9.32 o 
  -5  14   6        0.27        0.00      7.28 o 
  -4  14   6      126.30      124.08     15.73 o 
  -3  14   6        4.18       12.23      7.28 o 
  -2  14   6      113.76       98.45      7.86 o 
  -1  14   6      591.72      553.27     14.72 o 
   0  14   6       30.13       27.35      3.44 o 
   1  14   6      206.60      215.31      9.02 o 
   2  14   6      163.55      133.60      7.76 o 
   3  14   6      126.81       99.29      7.84 o 
   4  14   6      899.68      885.54     41.11 o 
  -4  15   6       20.92       44.56     13.10 o 
  -3  15   6       21.99       27.67      7.86 o 
  -2  15   6      148.39      131.95      9.61 o 
  -1  15   6        0.91       -1.75      3.50 o 
   0  15   6      856.35      931.67     22.06 o 
   1  15   6       10.92       19.67      4.83 o 
   2  15   6       33.55       29.93     14.12 o 
   3  15   6      177.30      163.99     13.11 o 
   4  15   6        1.10       19.80      8.45 o 
  -4  16   6      547.98      538.57     37.89 o 
  -3  16   6      100.64      110.68     15.44 o 
  -2  16   6      132.22      144.76     15.44 o 
  -1  16   6     1311.15     1280.08     51.65 o 
   0  16   6       13.79       10.48      7.86 o 
   1  16   6      509.54      502.14     38.47 o 
   2  16   6       75.87       80.97      7.86 o 
   3  16   6       12.50       17.47      7.57 o 
  -3  17   6      394.15      368.29     29.72 o 
  -2  17   6        7.74        0.29      8.74 o 
  -1  17   6       13.43        9.32     10.19 o 
   0  17   6     2218.59     2232.67    120.95 o 
   1  17   6      249.35      233.63     20.97 o 
   2  17   6        1.20       -1.75     11.94 o 
  -2  18   6        0.67       -1.16     12.23 o 
  -1  18   6      477.20      446.14     35.84 o 
   0  18   6      115.73      143.59     17.77 o 
   1  18   6      908.33      926.07     60.94 o 
  -6   0   7      261.00      258.12      8.45 o 
  -4   0   7       16.95       12.52      1.75 o 
  -2   0   7     1029.21     1032.89     23.06 o 
   0   0   7     2669.62     2859.29     69.72 o 
   2   0   7      536.75      606.09     18.07 o 
   4   0   7      192.99      178.28      9.61 o 
   6   0   7     1206.18     1278.62     77.60 o 
  -7   1   7       44.41       42.23      5.53 o 
  -6   1   7     1897.09     2010.05     35.31 o 
  -5   1   7       39.76       37.62      2.24 o 
  -4   1   7      133.57      108.04     11.07 o 
  -3   1   7        6.84       10.50      1.33 o 
  -2   1   7      136.29      127.40      3.19 o 
  -1   1   7      616.67      632.02     10.41 o 
   0   1   7      305.84      318.55      7.41 o 
   1   1   7       16.28       17.89      2.10 o 
   2   1   7       12.23       14.58      2.36 o 
   3   1   7       36.45       38.82      5.68 o 
   4   1   7     5263.28     5352.45    100.55 o 
   5   1   7        0.25        2.12      5.98 o 
   6   1   7       12.48        8.23      9.03 o 
  -7   2   7     1171.09     1211.45     44.63 o 
  -6   2   7       42.65       43.32     14.27 o 
  -5   2   7     1328.98     1372.04     60.71 o 
  -4   2   7      107.05      105.47      4.31 o 
  -3   2   7     1257.93     1256.75     21.60 o 
  -2   2   7     4084.05     4171.30     58.84 o 
  -1   2   7       18.45       16.72      1.61 o 
   0   2   7     1072.05     1027.23     18.06 o 
   1   2   7      366.29      387.42      8.05 o 
   2   2   7       84.61       84.70      3.81 o 
   3   2   7       13.06       11.02      2.98 o 
   4   2   7      352.13      349.70     12.82 o 
   5   2   7       22.37       22.48      5.64 o 
   6   2   7        4.23        1.26      7.05 o 
  -7   3   7      570.54      585.81     24.19 o 
  -6   3   7     1742.39     1696.48    161.18 o 
  -5   3   7        7.03        9.08      2.63 o 
  -4   3   7      268.23      285.75     12.38 o 
  -3   3   7     2721.51     2807.70     39.50 o 
  -2   3   7     1101.86     1106.83     16.71 o 
  -1   3   7     1031.05     1031.81     17.99 o 
   0   3   7       33.47       37.99      5.53 o 
   1   3   7       36.77       37.81      2.48 o 
   2   3   7     1055.86     1106.06     20.28 o 
   3   3   7        3.25        3.76      1.85 o 
   4   3   7     1060.51     1053.41     25.84 o 
   5   3   7        0.26        4.45      9.76 o 
   6   3   7      313.04      290.98     18.02 o 
  -7   4   7      970.08     1004.61     37.62 o 
  -6   4   7       55.11       42.52      4.95 o 
  -5   4   7     2834.42     2894.62     65.44 o 
  -4   4   7       80.61       74.04      5.24 o 
  -3   4   7      602.49      630.15     13.36 o 
  -2   4   7     1410.21     1446.45     26.92 o 
  -1   4   7       50.72       56.84      2.45 o 
   0   4   7      547.29      548.64     10.79 o 
   1   4   7        0.05        1.39      1.27 o 
   2   4   7      783.05      793.12     19.10 o 
   3   4   7        6.48       -2.29      2.77 o 
   4   4   7      149.23      146.58      7.91 o 
   5   4   7      777.08      763.99     28.98 o 
   6   4   7     1306.43     1327.44     51.53 o 
  -7   5   7      273.28      249.08     14.86 o 
  -6   5   7      805.82      819.60     26.53 o 
  -5   5   7       11.28       14.70      4.81 o 
  -4   5   7      329.60      342.37      9.03 o 
  -3   5   7      465.66      460.41     10.61 o 
  -2   5   7      133.18      131.45      7.28 o 
  -1   5   7       28.18       20.59      1.82 o 
   0   5   7      380.67      367.61      7.97 o 
   1   5   7       37.00       39.35      4.22 o 
   2   5   7     3308.45     3354.83     54.35 o 
   3   5   7        0.19        0.64      3.20 o 
   4   5   7        2.41        2.39      3.77 o 
   5   5   7      474.89      473.45     19.88 o 
   6   5   7      739.24      748.66     33.08 o 
  -7   6   7       77.87       77.76      7.57 o 
  -6   6   7      103.80       99.61      7.57 o 
  -5   6   7        8.63       11.94      5.24 o 
  -4   6   7      240.68      214.42      6.99 o 
  -3   6   7       78.37       83.59      4.95 o 
  -2   6   7     1045.18     1092.61     29.62 o 
  -1   6   7       32.90       36.47      2.15 o 
   0   6   7     1080.26     1137.91     20.61 o 
   1   6   7       18.10       17.09      2.52 o 
   2   6   7     1019.56     1013.25     21.35 o 
   3   6   7     1541.13     1505.08     33.24 o 
   4   6   7       70.95       66.03      5.95 o 
   5   6   7      601.66      615.53     26.28 o 
   6   6   7     2283.55     2414.40     93.20 o 
  -7   7   7        9.27        6.12      6.12 o 
  -6   7   7        0.75       10.77      5.24 o 
  -5   7   7       13.72       16.89      5.53 o 
  -4   7   7     3021.54     2998.62     57.43 o 
  -3   7   7        0.50        0.58      2.91 o 
  -2   7   7      299.48      318.93     18.07 o 
  -1   7   7       12.29       18.27      2.03 o 
   0   7   7       37.14       46.20      3.01 o 
   1   7   7      559.79      585.80     13.88 o 
   2   7   7     1628.84     1675.87     33.75 o 
   3   7   7      164.40      154.86      6.28 o 
   4   7   7       47.45       56.78      5.73 o 
   5   7   7      470.48      461.19     21.32 o 
   6   7   7     1042.93      998.33     43.92 o 
  -6   8   7       38.77       36.99      6.99 o 
  -5   8   7      528.33      508.00     20.40 o 
  -4   8   7     1454.46     1415.82     37.37 o 
  -3   8   7      353.48      327.82     11.07 o 
  -2   8   7       28.35       25.92      2.33 o 
  -1   8   7       50.81       52.61      3.79 o 
   0   8   7     2711.66     2947.33     55.76 o 
   1   8   7       31.44       28.38      3.09 o 
   2   8   7      104.26       85.97      4.10 o 
   3   8   7        0.73       -0.25      4.23 o 
   4   8   7       71.30       62.78      6.35 o 
   5   8   7       93.46       75.39      9.12 o 
  -6   9   7      518.18      505.04     23.31 o 
  -5   9   7       21.32       25.04      5.53 o 
  -4   9   7     4845.12     5070.19    125.04 o 
  -3   9   7       44.61       44.56      5.53 o 
  -2   9   7       21.38       16.55      2.04 o 
  -1   9   7      619.35      627.08     12.58 o 
   0   9   7      335.70      335.31      9.35 o 
   1   9   7       90.67      100.95      9.47 o 
   2   9   7      246.96      230.77     12.67 o 
   3   9   7       39.71       38.64      5.16 o 
   4   9   7      632.61      642.29     20.84 o 
   5   9   7       96.80       80.09      9.50 o 
  -6  10   7       67.58       63.20      7.86 o 
  -5  10   7      420.07      429.22     19.52 o 
  -4  10   7      341.08      347.02     15.15 o 
  -3  10   7       69.26       66.40      5.24 o 
  -2  10   7        4.85        8.17      3.64 o 
  -1  10   7       51.88       51.18      2.73 o 
   0  10   7     3304.25     3604.01     79.53 o 
   1  10   7      107.36      109.09     10.49 o 
   2  10   7      416.97      422.90     24.04 o 
   3  10   7      732.77      752.15     26.24 o 
   4  10   7       26.31       38.64      9.90 o 
   5  10   7      408.98      345.84     19.75 o 
  -6  11   7       26.72       17.76      6.99 o 
  -5  11   7       22.70       13.69      6.99 o 
  -4  11   7     1629.56     1720.74     66.86 o 
  -3  11   7        3.19        5.82      3.79 o 
  -2  11   7       23.22       23.16      2.18 o 
  -1  11   7      158.74      150.60      5.06 o 
   0  11   7      258.82      256.70      8.16 o 
   1  11   7       34.17       28.70      7.14 o 
   2  11   7     1016.67     1007.91     28.11 o 
   3  11   7       60.66       62.61     13.11 o 
   4  11   7      568.32      563.96     29.15 o 
   5  11   7      535.50      476.05     22.47 o 
  -5  12   7      147.18      136.02     10.49 o 
  -4  12   7       52.43       43.39      8.15 o 
  -3  12   7        0.36       -4.37      4.37 o 
  -2  12   7     1089.95     1160.59     52.07 o 
  -1  12   7       30.28       24.36      2.64 o 
   0  12   7      447.04      427.80     11.13 o 
   1  12   7      599.99      640.70     25.21 o 
   2  12   7      168.58      154.25      7.81 o 
   3  12   7      877.66      953.37     33.14 o 
   4  12   7       51.73       30.58      6.70 o 
  -5  13   7        0.71       -5.24      5.24 o 
  -4  13   7        0.95        1.16      6.99 o 
  -3  13   7        8.04       16.02      7.57 o 
  -2  13   7      759.04      739.39     39.36 o 
  -1  13   7      108.61      112.19     23.59 o 
   0  13   7       32.74       31.38      7.14 o 
   1  13   7        0.42       -1.13      8.88 o 
   2  13   7      629.08      605.48     24.34 o 
   3  13   7        2.92       15.18      8.74 o 
   4  13   7      543.19      460.46     27.10 o 
  -4  14   7      145.44      138.94     16.02 o 
  -3  14   7      214.19      193.13     17.19 o 
  -2  14   7     3200.34     3312.95     91.60 o 
  -1  14   7        5.13        0.29      5.82 o 
   0  14   7      166.78      142.44     14.56 o 
   1  14   7       17.17       18.35     10.19 o 
   2  14   7      137.24      116.22     10.19 o 
   3  14   7        6.44       11.94      6.41 o 
  -4  15   7      103.15      119.12     16.60 o 
  -3  15   7       45.00       21.55      9.61 o 
  -2  15   7      281.24      233.07     14.28 o 
  -1  15   7      440.27      437.98     26.52 o 
   0  15   7       46.30       33.49     12.23 o 
   1  15   7      195.67      192.25     18.64 o 
   2  15   7      798.33      816.33     44.61 o 
   3  15   7        3.42       14.56     13.40 o 
  -3  16   7       52.69       55.92     13.98 o 
  -2  16   7      931.57      894.63     62.40 o 
  -1  16   7       16.97       10.19     12.23 o 
   0  16   7      545.83      534.80     40.22 o 
   1  16   7       13.21       29.70     13.40 o 
   2  16   7       47.79       40.77     10.48 o 
  -2  17   7      228.04      236.25     23.89 o 
  -1  17   7        7.76       -1.16     13.10 o 
   0  17   7       69.62       62.91     12.23 o 
   1  17   7       74.42       55.92     12.81 o 
  -6   0   8      493.05      507.96     19.82 o 
  -4   0   8      284.99      285.24      8.74 o 
  -2   0   8     1498.25     1513.16     34.46 o 
   0   0   8      217.44      212.97      8.45 o 
   2   0   8     1845.51     1886.44     56.39 o 
   4   0   8      900.29      908.72     38.20 o 
   6   0   8       36.57       36.99     11.36 o 
  -7   1   8      294.30      303.86     25.35 o 
  -6   1   8       99.51      100.52      5.65 o 
  -5   1   8      749.81      786.44     13.47 o 
  -4   1   8      330.66      299.10     31.32 o 
  -3   1   8        0.20       -1.06      1.61 o 
  -2   1   8     3663.57     3749.47     54.23 o 
  -1   1   8      228.60      227.54      5.23 o 
   0   1   8      342.78      339.32      7.35 o 
   1   1   8     1582.52     1541.49     28.13 o 
   2   1   8      149.29      138.53      6.26 o 
   3   1   8     1415.23     1514.41     35.61 o 
   4   1   8      381.47      381.78     15.62 o 
   5   1   8        3.42        2.33      8.24 o 
  -7   2   8       14.87       18.35      4.66 o 
  -6   2   8     1078.78     1134.11     35.33 o 
  -5   2   8      698.51      714.12     32.94 o 
  -4   2   8      100.13      101.26      2.86 o 
  -3   2   8     4186.69     4264.02     71.45 o 
  -2   2   8       11.88       19.81      1.82 o 
  -1   2   8     3579.85     3692.57     65.94 o 
   0   2   8      195.32      177.20      4.80 o 
   1   2   8     1178.29     1198.43     22.37 o 
   2   2   8     3266.74     3380.63     56.80 o 
   3   2   8      205.35      198.98      7.61 o 
   4   2   8      474.14      454.59     19.25 o 
   5   2   8      386.77      348.08     18.23 o 
  -7   3   8      274.63      266.85     23.89 o 
  -6   3   8        7.34       10.77     10.48 o 
  -5   3   8     1042.95     1108.94     35.73 o 
  -4   3   8      145.06      143.07      5.50 o 
  -3   3   8      327.24      314.09      6.14 o 
  -2   3   8     4531.28     4659.15     66.46 o 
  -1   3   8     1834.06     1909.49     42.08 o 
   0   3   8      169.02      176.58      8.88 o 
   1   3   8     3565.58     3699.03     59.59 o 
   2   3   8      251.28      241.39      9.61 o 
   3   3   8     1240.94     1246.52     23.28 o 
   4   3   8        1.95        3.35      5.82 o 
   5   3   8      287.52      279.57     16.12 o 
  -6   4   8     1682.93     1802.41     61.01 o 
  -5   4   8      191.06      150.31      8.16 o 
  -4   4   8      423.13      409.70     11.27 o 
  -3   4   8     1259.78     1268.58     29.19 o 
  -2   4   8        2.93        8.30      3.20 o 
  -1   4   8     3754.05     3905.14     62.10 o 
   0   4   8       59.18       47.81      2.77 o 
   1   4   8      419.03      414.92     16.03 o 
   2   4   8     4517.70     4598.57     94.53 o 
   3   4   8        5.15        3.86      6.41 o 
   4   4   8      108.16      100.90      6.99 o 
   5   4   8       71.87       57.45      9.23 o 
  -6   5   8       39.74       33.49      5.82 o 
  -5   5   8      124.18      116.22      6.12 o 
  -4   5   8      113.25      114.76      5.53 o 
  -3   5   8      205.84      203.36     15.88 o 
  -2   5   8     2578.07     2586.56     49.42 o 
  -1   5   8        2.90        5.09      2.91 o 
   0   5   8      956.39      982.02     18.35 o 
   1   5   8      576.36      599.62     12.81 o 
   2   5   8       10.73       21.55      2.51 o 
   3   5   8      231.42      228.74      8.34 o 
   4   5   8      255.08      233.59     12.77 o 
   5   5   8       22.07       12.27      7.32 o 
  -6   6   8      111.32       85.34      7.86 o 
  -5   6   8       42.24       39.32      4.66 o 
  -4   6   8     1716.72     1801.84     42.93 o 
  -3   6   8        0.10        2.33      3.79 o 
  -2   6   8        0.10        0.64      2.33 o 
  -1   6   8        0.25        1.88      1.82 o 
   0   6   8      632.46      664.10     12.87 o 
   1   6   8      360.29      386.77      8.38 o 
   2   6   8      148.47      134.44      5.87 o 
   3   6   8        5.71       14.53      6.41 o 
   4   6   8      625.15      617.13     24.92 o 
   5   6   8        7.89       -6.62     23.59 o 
  -6   7   8       31.23       16.89      6.41 o 
  -5   7   8        0.60        2.62      4.95 o 
  -4   7   8     1737.49     1885.62     44.68 o 
  -3   7   8        0.05       -2.91      4.37 o 
  -2   7   8      584.51      595.46     34.54 o 
  -1   7   8       85.86       81.25      3.56 o 
   0   7   8     4126.16     4364.85    115.44 o 
   1   7   8      450.04      455.02     10.86 o 
   2   7   8      138.60      134.08      6.17 o 
   3   7   8      169.30      147.45      8.02 o 
   4   7   8      384.11      413.89     21.27 o 
   5   7   8       49.65       32.51      8.21 o 
  -6   8   8       11.49       22.71      6.99 o 
  -5   8   8       60.43       54.17      7.57 o 
  -4   8   8     2331.83     2457.54     57.00 o 
  -3   8   8      483.75      476.80     15.74 o 
  -2   8   8       73.63       74.75      3.35 o 
  -1   8   8      248.43      255.59      7.41 o 
   0   8   8     4706.95     5077.78    118.18 o 
   1   8   8       90.62       87.40      7.28 o 
   2   8   8       85.52       83.55      5.42 o 
   3   8   8        0.78        4.16      4.19 o 
   4   8   8     2014.92     2075.46     77.63 o 
   5   8   8       17.71        6.89     12.23 o 
  -6   9   8      101.56       67.57      9.03 o 
  -5   9   8       75.72       63.20      8.15 o 
  -4   9   8     2382.89     2480.06     59.33 o 
  -3   9   8        0.46        3.20      4.95 o 
  -2   9   8      476.06      489.11     13.11 o 
  -1   9   8        7.11        9.37      2.24 o 
   0   9   8     4493.43     4802.04    106.52 o 
   1   9   8       59.80       61.17      4.19 o 
   2   9   8       12.33        9.53      8.30 o 
   3   9   8      315.52      272.88     11.85 o 
   4   9   8      662.89      662.43     31.91 o 
  -5  10   8        4.64       12.23      7.86 o 
  -4  10   8      849.16      857.55     29.45 o 
  -3  10   8       74.07       61.16      6.41 o 
  -2  10   8      134.20      136.59     11.94 o 
  -1  10   8      251.95      277.41      8.29 o 
   0  10   8     1066.10     1059.74     38.95 o 
   1  10   8      157.63      163.79      6.92 o 
   2  10   8      276.87      280.27     15.15 o 
   3  10   8        0.66       -2.52     14.41 o 
   4  10   8     1741.20     1672.56     71.12 o 
  -5  11   8        8.21       -3.79      6.70 o 
  -4  11   8      568.94      580.29     21.86 o 
  -3  11   8      338.73      335.94     16.90 o 
  -2  11   8      157.50      146.42      5.93 o 
  -1  11   8        5.05       12.48      3.77 o 
   0  11   8     1171.23     1224.37     55.73 o 
   1  11   8      152.18      152.53      8.16 o 
   2  11   8       15.45       13.83      4.97 o 
   3  11   8       14.35       24.27     19.51 o 
   4  11   8       81.63       55.63      9.90 o 
  -4  12   8       66.34       64.36     13.11 o 
  -3  12   8      232.45      206.83     13.69 o 
  -2  12   8        0.69        0.35      2.20 o 
  -1  12   8      660.15      591.77     35.86 o 
   0  12   8       26.93       25.23      5.71 o 
   1  12   8        8.80        9.17      4.49 o 
   2  12   8     1297.02     1408.12     54.85 o 
   3  12   8        1.25        3.79      8.15 o 
  -4  13   8      149.04      136.02     15.44 o 
  -3  13   8       74.82       64.07     10.78 o 
  -2  13   8     2755.26     2848.15     93.87 o 
  -1  13   8       50.13       59.99      7.86 o 
   0  13   8        2.99        2.33      6.70 o 
   1  13   8      115.10      127.28     15.15 o 
   2  13   8      150.08      143.89     15.44 o 
   3  13   8       67.12       48.64      8.15 o 
  -3  14   8      187.70      170.69     18.64 o 
  -2  14   8        2.26        4.37      8.15 o 
  -1  14   8      112.75       93.20     14.27 o 
   0  14   8      268.29      267.73     20.98 o 
   1  14   8      120.05      110.39     13.69 o 
   2  14   8     2389.24     2548.31    132.66 o 
  -3  15   8        2.63       11.65     11.94 o 
  -2  15   8     2797.73     2683.39    163.44 o 
  -1  15   8       69.77       41.36     14.27 o 
   0  15   8      216.96      259.84     23.60 o 
   1  15   8      141.78      166.61     20.10 o 
  -1  16   8       92.23       93.78     16.31 o 
   0  16   8       65.34       56.50     15.44 o 
  -6   0   9       12.11       17.76      8.45 o 
  -4   0   9     1454.18     1525.15     35.90 o 
  -2   0   9      456.43      457.86     16.61 o 
   0   0   9       69.57       85.34      4.95 o 
   2   0   9        7.42       14.27      4.95 o 
   4   0   9       99.48       94.37     12.82 o 
  -6   1   9        6.32       -5.45     12.96 o 
  -5   1   9        0.20        0.48      1.34 o 
  -4   1   9      538.29      526.50     26.96 o 
  -3   1   9        0.30        3.06      3.93 o 
  -2   1   9      101.82      102.15      3.48 o 
  -1   1   9      329.42      314.62      6.84 o 
   0   1   9       22.36       29.20      6.12 o 
   1   1   9        2.45        5.24      3.49 o 
   2   1   9     3466.65     3582.79     75.39 o 
   3   1   9       67.98       70.53      7.72 o 
   4   1   9       19.10       13.59     16.31 o 
   5   1   9      296.86      268.38     17.40 o 
  -6   2   9        1.35       -2.69      3.41 o 
  -5   2   9        2.22        2.26      5.10 o 
  -4   2   9      813.05      860.39     15.01 o 
  -3   2   9       61.92       58.09      2.73 o 
  -2   2   9     1554.58     1548.76     27.45 o 
  -1   2   9       67.81       58.08      5.97 o 
   0   2   9      168.40      165.96      4.95 o 
   1   2   9     1026.98     1058.90     42.01 o 
   2   2   9       19.76       22.84      3.50 o 
   3   2   9     1092.73     1117.51     22.29 o 
   4   2   9       22.48       27.04     10.19 o 
   5   2   9      205.81      183.11     19.81 o 
  -6   3   9      355.78      357.20     17.48 o 
  -5   3   9        1.62        1.59      4.04 o 
  -4   3   9      142.67      141.66      6.82 o 
  -3   3   9      534.14      529.10     14.28 o 
  -2   3   9        5.14        5.29      1.88 o 
  -1   3   9      636.38      646.63     14.09 o 
   0   3   9       81.56       84.39      3.39 o 
   1   3   9      175.00      169.88     11.07 o 
   2   3   9     1611.43     1683.59     30.67 o 
   3   3   9      447.98      434.16     22.88 o 
   4   3   9       38.76       23.06      7.32 o 
   5   3   9     1677.27     1676.23     63.33 o 
  -6   4   9      217.48      213.23     12.23 o 
  -5   4   9        1.15       -0.93      3.88 o 
  -4   4   9      261.06      264.56      8.75 o 
  -3   4   9       11.70       11.05      1.33 o 
  -2   4   9     1000.77     1024.66     17.84 o 
  -1   4   9       78.82       74.40      8.15 o 
   0   4   9      189.49      178.67     12.09 o 
   1   4   9     1858.66     1935.85     33.87 o 
   2   4   9        1.03        2.68      2.55 o 
   3   4   9     2067.97     2138.07     78.44 o 
   4   4   9       42.00       30.80      8.32 o 
   5   4   9       19.00       14.99      8.91 o 
  -6   5   9     1604.39     1686.70     63.04 o 
  -5   5   9       91.69       83.59      7.57 o 
  -4   5   9       50.88       53.24     16.02 o 
  -3   5   9        8.71        9.66      0.84 o 
  -2   5   9       58.84       58.29      4.95 o 
  -1   5   9      183.09      169.80     13.55 o 
   0   5   9      916.73      882.16     21.98 o 
   1   5   9        3.82        3.29      2.65 o 
   2   5   9      642.61      638.35     13.75 o 
   3   5   9      400.81      379.57     14.69 o 
   4   5   9      704.80      659.32     29.99 o 
  -6   6   9      113.69       88.83      8.45 o 
  -5   6   9      294.52      273.86     15.15 o 
  -4   6   9        1.07        2.33      4.95 o 
  -3   6   9       23.92       26.50      3.79 o 
  -2   6   9     1029.01     1037.07     24.69 o 
  -1   6   9       27.93       24.46      2.45 o 
   0   6   9      985.23     1032.07     20.03 o 
   1   6   9      166.17      154.44      5.53 o 
   2   6   9        3.97       -1.69      3.28 o 
   3   6   9      126.84      140.67      8.91 o 
   4   6   9      503.80      483.50     25.89 o 
  -5   7   9      276.17      305.31     15.73 o 
  -4   7   9       93.74       77.47      7.28 o 
  -3   7   9       76.54       75.72      5.82 o 
  -2   7   9        0.14       -1.16      2.33 o 
  -1   7   9       22.51       20.69      2.64 o 
   0   7   9     1047.56     1120.89     25.00 o 
   1   7   9       58.89       55.08      4.31 o 
   2   7   9       43.30       50.51      5.44 o 
   3   7   9      160.75      130.20      8.77 o 
   4   7   9     1675.68     1585.61     65.97 o 
  -5   8   9      169.78      155.54     11.07 o 
  -4   8   9      732.61      773.43     30.03 o 
  -3   8   9       34.15       20.68      4.66 o 
  -2   8   9      153.29      146.87     10.92 o 
  -1   8   9      351.61      355.56     10.93 o 
   0   8   9     1559.47     1620.69     37.36 o 
   1   8   9      146.79      141.56      7.57 o 
   2   8   9        3.11        1.68      6.12 o 
   3   8   9       35.72       27.90      7.00 o 
   4   8   9     2150.24     2325.17     80.96 o 
  -5   9   9       24.58       15.14      6.70 o 
  -4   9   9      392.11      376.75     18.65 o 
  -3   9   9       65.54       51.84      6.99 o 
  -2   9   9       11.64       19.18      5.53 o 
  -1   9   9      255.67      201.31     11.94 o 
   0   9   9     2611.99     2864.59     58.70 o 
   1   9   9        2.35       10.09     11.36 o 
   2   9   9      216.47      213.78     20.10 o 
   3   9   9      141.94      138.64     10.78 o 
   4   9   9     1752.57     1715.07     73.38 o 
  -4  10   9      633.40      657.28     28.56 o 
  -3  10   9       42.93       41.06      7.86 o 
  -2  10   9       42.36       48.05      7.28 o 
  -1  10   9       69.64       55.34      6.99 o 
   0  10   9      819.07      782.89     46.94 o 
   1  10   9      407.05      426.31     20.11 o 
   2  10   9      204.19      177.69     12.53 o 
   3  10   9      209.30      146.52     12.23 o 
  -4  11   9      228.30      210.61     13.98 o 
  -3  11   9      342.47      330.11     19.52 o 
  -2  11   9       14.82       -6.41      6.41 o 
  -1  11   9        1.69        1.46      7.86 o 
   0  11   9     1015.77      970.93     59.21 o 
   1  11   9      193.93      214.98     20.97 o 
   2  11   9      348.00      356.62     30.30 o 
   3  11   9      145.30      106.60     21.26 o 
  -4  12   9      266.67      230.14     15.73 o 
  -3  12   9        9.52        0.29     11.07 o 
  -2  12   9     1021.41     1038.55     63.58 o 
  -1  12   9        6.20        6.99      7.57 o 
   0  12   9      133.83      119.13     15.15 o 
   1  12   9       14.05       -4.95      9.03 o 
   2  12   9        0.30       -4.08     12.81 o 
  -3  13   9       92.76       63.78     10.19 o 
  -2  13   9       47.48       38.44     12.81 o 
  -1  13   9        1.02        1.46      7.86 o 
   0  13   9       23.91       33.78     14.85 o 
   1  13   9       66.11       72.52     14.56 o 
   2  13   9     1965.47     1975.45    131.40 o 
  -2  14   9     1937.61     1949.69    116.51 o 
  -1  14   9      105.64      101.36     17.18 o 
   0  14   9        1.08       -4.37     10.19 o 
   1  14   9      194.72      147.10     16.89 o 
  -4   0  10      167.15      189.92      9.32 o 
  -2   0  10     1098.71     1111.20     32.09 o 
   0   0  10     4822.82     5250.93    110.07 o 
   2   0  10       65.19       71.94      8.15 o 
   4   0  10       77.40       57.67     14.56 o 
  -5   1  10       28.85       30.21      3.77 o 
  -4   1  10     4222.62     4403.72    102.42 o 
  -3   1  10        8.00        6.20      2.03 o 
  -2   1  10       20.47       11.67      2.47 o 
  -1   1  10       78.70       77.80      3.50 o 
   0   1  10      443.35      435.18     10.49 o 
   1   1  10      362.44      324.94      9.31 o 
   2   1  10        6.24        8.53      3.69 o 
   3   1  10      126.55      110.31     15.87 o 
   4   1  10      625.18      592.15     31.33 o 
  -5   2  10        8.84       15.44      4.38 o 
  -4   2  10      330.74      325.63     12.97 o 
  -3   2  10       18.25       21.92      6.26 o 
  -2   2  10        1.15       -1.46      7.86 o 
  -1   2  10       23.06       25.71      3.79 o 
   0   2  10     2392.55     2469.40     62.42 o 
   1   2  10       27.14       27.12      4.22 o 
   2   2  10      611.03      568.50     29.59 o 
   3   2  10      541.10      551.92     32.20 o 
   4   2  10      154.83      128.80     12.82 o 
  -5   3  10      148.36      123.29      7.72 o 
  -4   3  10      575.17      577.39     21.29 o 
  -3   3  10       99.97       98.49      7.86 o 
  -2   3  10      655.71      715.57     14.24 o 
  -1   3  10       67.51       61.87      3.93 o 
   0   3  10      386.14      405.24     19.23 o 
   1   3  10      130.31      119.45      5.17 o 
   2   3  10      338.91      325.06      9.79 o 
   3   3  10      257.87      243.32     31.03 o 
   4   3  10       32.05       51.98     16.60 o 
  -5   4  10      306.28      307.03     30.88 o 
  -4   4  10      169.74      156.72      8.84 o 
  -3   4  10      763.95      748.45     14.76 o 
  -2   4  10      600.44      607.62     13.09 o 
  -1   4  10      110.46      114.26      4.63 o 
   0   4  10        4.33        9.94      5.24 o 
   1   4  10        0.57        0.00      2.37 o 
   2   4  10     2072.58     2073.61     43.24 o 
   3   4  10       30.65       54.47     13.98 o 
   4   4  10       91.14       64.81     10.69 o 
  -5   5  10      212.07      200.70     12.53 o 
  -4   5  10       61.92       50.96     18.49 o 
  -3   5  10      180.29      183.89      5.06 o 
  -2   5  10     2711.17     2809.13     45.68 o 
  -1   5  10      616.11      638.43     17.31 o 
   0   5  10      133.84      121.87      6.84 o 
   1   5  10      104.48      103.21      4.84 o 
   2   5  10      286.81      288.65     10.05 o 
   3   5  10        0.01        0.35      5.32 o 
  -5   6  10      600.90      554.93     27.11 o 
  -4   6  10       87.64       91.45      9.32 o 
  -3   6  10     1120.32     1117.80     35.61 o 
  -2   6  10      775.65      781.13     20.10 o 
  -1   6  10      360.90      351.98     15.15 o 
   0   6  10       11.27       12.98      6.99 o 
   1   6  10      133.48      129.92      7.28 o 
   2   6  10     1097.44     1126.04     38.31 o 
   3   6  10      120.49       98.21     10.61 o 
  -4   7  10        2.01        1.46      4.95 o 
  -3   7  10       43.56       34.07      6.70 o 
  -2   7  10     1787.31     1840.01     47.66 o 
  -1   7  10      530.63      520.24     22.73 o 
   0   7  10       25.16       28.83      7.57 o 
   1   7  10      789.56      826.86     32.36 o 
   2   7  10        3.21        8.45      5.24 o 
   3   7  10      204.20      173.08     13.11 o 
  -4   8  10        1.82        5.24      6.41 o 
  -3   8  10       80.61       59.12      8.15 o 
  -2   8  10       45.35       48.11      4.25 o 
  -1   8  10       79.78       87.08      8.74 o 
   0   8  10      620.64      624.36     28.86 o 
   1   8  10        9.41        3.79      8.15 o 
   2   8  10      229.36      232.75     24.76 o 
   3   8  10       53.23       39.86      6.25 o 
  -4   9  10       59.09       53.59      7.28 o 
  -3   9  10        8.07        4.37      5.82 o 
  -2   9  10      802.48      766.80     28.89 o 
  -1   9  10       64.04       49.22      7.86 o 
   0   9  10      111.80       98.45     11.94 o 
   1   9  10       15.21       10.77     13.98 o 
   2   9  10       51.64       53.88     12.23 o 
  -3  10  10      754.99      676.33     47.52 o 
  -2  10  10       36.04       43.40      7.72 o 
  -1  10  10      216.22      203.33     17.77 o 
   0  10  10      650.63      688.20     43.43 o 
   1  10  10        6.67       13.69      9.90 o 
   2  10  10       41.07       -9.32     15.14 o 
  -3  11  10      120.77       88.54     13.11 o 
  -2  11  10      484.71      423.71     33.80 o 
  -1  11  10      721.39      733.74     50.14 o 
   0  11  10       73.03       58.25     14.85 o 
   1  11  10      495.63      485.79     36.14 o 
  -2  12  10       23.38        0.58     13.40 o 
  -1  12  10      285.56      275.89     26.80 o 
   0  12  10       92.72       77.47     15.14 o 
  -4   0  11     3642.18     3949.18    126.17 o 
  -2   0  11      144.03      116.51      8.16 o 
   0   0  11       90.53       96.11      6.70 o 
   2   0  11      251.41      229.56     13.40 o 
  -4   1  11       14.05       18.07      3.91 o 
  -3   1  11       11.47       10.25      3.07 o 
  -2   1  11      190.24      177.80     15.73 o 
  -1   1  11        1.44        5.81      2.94 o 
   0   1  11     4029.94     4196.48     88.81 o 
   1   1  11       13.31       -0.55      4.06 o 
   2   1  11       39.83       39.57      6.12 o 
   3   1  11        3.51        6.08      7.14 o 
  -4   2  11     1024.91     1092.97     34.89 o 
  -3   2  11       12.14       15.21      5.10 o 
  -2   2  11        2.06        1.11      4.37 o 
  -1   2  11      187.06      169.86      7.41 o 
   0   2  11       13.32       12.25     17.76 o 
   1   2  11      241.87      229.61      9.58 o 
   2   2  11       87.39       85.75      8.85 o 
   3   2  11       50.65       11.84     28.39 o 
  -4   3  11       17.69       14.29      5.24 o 
  -3   3  11       48.03       43.41      4.81 o 
  -2   3  11      102.17       95.36      5.55 o 
  -1   3  11       88.63       77.92      4.93 o 
   0   3  11      731.58      697.24     22.78 o 
   1   3  11       29.28       29.33      4.45 o 
   2   3  11      214.38      179.95     12.65 o 
  -4   4  11       47.24       27.38      6.12 o 
  -3   4  11       67.95       61.83      3.92 o 
  -2   4  11      807.72      821.99     24.10 o 
  -1   4  11      764.44      787.76     26.54 o 
   0   4  11       61.56       59.87     18.06 o 
   1   4  11      987.12     1011.28     30.68 o 
   2   4  11      487.67      409.30     22.49 o 
  -4   5  11        8.55       10.00      8.74 o 
  -3   5  11      480.51      468.61     18.11 o 
  -2   5  11     1166.64     1157.27     32.77 o 
  -1   5  11      120.86      101.29     13.69 o 
   0   5  11        2.86        3.10      3.82 o 
   1   5  11       15.28       23.73      5.26 o 
   2   5  11     1046.78      954.55     62.12 o 
  -3   6  11       56.68       46.89      6.99 o 
  -2   6  11     1409.31     1453.45     38.75 o 
  -1   6  11     1090.18     1214.21    117.55 o 
   0   6  11       28.58       25.69      5.59 o 
   1   6  11      760.08      690.34     50.14 o 
   2   6  11      636.33      526.98     43.72 o 
  -3   7  11      221.12      210.32     13.69 o 
  -2   7  11      717.73      684.63     49.12 o 
  -1   7  11        2.00        2.33     10.19 o 
   0   7  11       49.15       46.89     11.07 o 
   1   7  11       60.62       47.47     11.07 o 
  -3   8  11        5.39       -2.04     13.69 o 
  -2   8  11     1032.06     1026.82     39.10 o 
  -1   8  11       26.56       25.04     11.36 o 
   0   8  11        0.40        3.49      8.74 o 
   1   8  11        0.14       15.73     14.27 o 
  -2   9  11      320.63      299.21     25.64 o 
  -1   9  11       48.50       39.61     13.98 o 
   0   9  11       21.57       16.31     11.07 o 
  -2   0  12        5.10       -2.91      5.24 o 
   0   0  12     2378.41     2485.99     94.96 o 
  -2   1  12      200.50      189.11      8.88 o 
  -1   1  12       86.82       83.31     26.79 o 
   0   1  12       75.18       84.75     14.85 o 
   1   1  12        1.18       -4.89      5.43 o 
  -2   2  12      274.11      257.19     10.28 o 
  -1   2  12       15.59       22.27     11.50 o 
   0   2  12     1535.16     1525.31     48.17 o 
   1   2  12        0.04       -1.16      6.70 o 
  -2   3  12      405.86      401.74     14.40 o 
  -1   3  12       15.30       20.91     10.34 o 
   0   3  12        6.24        7.64     14.85 o 
  -2   4  12      609.97      576.24     20.26 o 
  -1   4  12        5.86        6.97      3.92 o 
   0   4  12       74.80       65.95      6.48 o 
  -1   5  12       14.61        9.40      5.04 o 
                                                 
